# Supplementary material for: A SIRT1-centered circuitry regulates breast cancer stemness and metastasis
Source: Oncogene. 2018 Jul 23;37(49):6299–315. doi: 10.1038/s41388-018-0370-5 (PMC6283862; doi:10.1038/s41388-018-0370-5)
Supplement: Supplementary file 13 — Supplementary Table S2 [file 41388_2018_370_MOESM13_ESM.xlsx]

## Sheet: SF1
	Correlation with SIRT1 level
	Gene	r (Pearson)	P value	Significance
	OCT3/4	0.023	0.869	No
	SOX2	-0.162	0.246	No
	NANOG	0.038	0.787	No
	KLF4	-0.304	0.026	Yes
	MYC	-0.038	0.789	No
	SOX15	-0.162	0.246	No
	ERAS	0.268	0.055	No
	BMI1	-0.214	0.124	No
	SALL4	-0.151	0.276	No
	ALDH1A1	-0.228	0.049	Yes
	ALDH1A3	-0.288	0.035	Yes
	CD44	0.079	0.573	No
