# Supplementary material for: A SIRT1-centered circuitry regulates breast cancer stemness and metastasis
Source: Oncogene. 2018 Jul 23;37(49):6299–315. doi: 10.1038/s41388-018-0370-5 (PMC6283862; doi:10.1038/s41388-018-0370-5)
Supplement: Supplementary file 14 — Supplementary Table S3 [file 41388_2018_370_MOESM14_ESM.xlsx]

## Sheet: GenAge Human Genes list
ERCC1	Excision repair cross-complementing rodent repair deficiency, complementation group 1 (includes overlapping antisense sequence); Isoform 1- Non-catalytic component of a structure- specific DNA repair endonuclease responsible for the 5’-incision during DNA repair. Responsible, in conjunction with SLX4, for the first step in the repair of interstrand cross-links (ICL). Participates in the processin…
GRN	Granulin; Granulins have possible cytokine-like activity. They may play a role in inflammation, wound repair, and tissue remodeling (593 aa)
NGFR	Nerve growth factor receptor; Plays a role in the regulation of the translocation of GLUT4 to the cell surface in adipocytes and skeletal muscle cells in response to insulin, probably by regulating RAB31 activity, and thereby contributes to the regulation of insulin-dependent glucose uptake (By similarity). Low affinity receptor which can bind to NGF, BDNF, NT-3, and NT-4. Can mediate cell surviv…
SLC13A1	Solute carrier family 13 (sodium/sulfate symporters), member 1; Sodium/sulfate cotransporter that mediates sulfate reabsorption in the kidney (595 aa)
CETP	Cholesteryl ester transfer protein, plasma; Involved in the transfer of neutral lipids, including cholesteryl ester and triglyceride, among lipoprotein particles. Allows the net movement of cholesteryl ester from high density lipoproteins/HDL to triglyceride-rich very low density lipoproteins/VLDL, and the equimolar transport of triglyceride from VLDL to HDL (PubMed-3600759, PubMed-24293641). Reg…
DLL3	Delta-like 3 (Drosophila); Inhibits primary neurogenesis. May be required to divert neurons along a specific differentiation pathway. Plays a role in the formation of somite boundaries during segmentation of the paraxial mesoderm (By similarity) (618 aa)
ESR1	Estrogen receptor 1; Nuclear hormone receptor. The steroid hormones and their receptors are involved in the regulation of eukaryotic gene expression and affect cellular proliferation and differentiation in target tissues. Ligand-dependent nuclear transactivation involves either direct homodimer binding to a palindromic estrogen response element (ERE) sequence or association with other DNA- bindin…
SIRT1	Sirtuin 1; NAD-dependent protein deacetylase that links transcriptional regulation directly to intracellular energetics and participates in the coordination of several separated cellular functions such as cell cycle, response to DNA damage, metobolism, apoptosis and autophagy. Can modulate chromatin function through deacetylation of histones and can promote alterations in the methylation of histo…
MIF	Macrophage migration inhibitory factor (glycosylation-inhibiting factor); Pro-inflammatory cytokine. Involved in the innate immune response to bacterial pathogens. The expression of MIF at sites of inflammation suggests a role as mediator in regulating the function of macrophages in host defense. Counteracts the anti- inflammatory activity of glucocorticoids. Has phenylpyruvate tautomerase and do…
APEX1	APEX nuclease (multifunctional DNA repair enzyme) 1; Multifunctional protein that plays a central role in the cellular response to oxidative stress. The two major activities of APEX1 in DNA repair and redox regulation of transcriptional factors. Functions as a apurinic/apyrimidinic (AP) endodeoxyribonuclease in the DNA base excision repair (BER) pathway of DNA lesions induced by oxidative and alk…
NFKBIA	Nuclear factor of kappa light polypeptide gene enhancer in B-cells inhibitor, alpha; Inhibits the activity of dimeric NF-kappa-B/REL complexes by trapping REL dimers in the cytoplasm through masking of their nuclear localization signals. On cellular stimulation by immune and proinflammatory responses, becomes phosphorylated promoting ubiquitination and degradation, enabling the dimeric RELA to tr…
GSS	Glutathione synthetase (474 aa)
STUB1	STIP1 homology and U-box containing protein 1, E3 ubiquitin protein ligase; E3 ubiquitin-protein ligase which targets misfolded chaperone substrates towards proteasomal degradation. Collaborates with ATXN3 in the degradation of misfolded chaperone substrates- ATXN3 restricting the length of ubiquitin chain attached to STUB1/CHIP substrates and preventing further chain extension. Ubiquitinates NOS…
GSR	Glutathione reductase; Maintains high levels of reduced glutathione in the cytosol (522 aa)
TGFB1	Transforming growth factor, beta 1; Multifunctional protein that controls proliferation, differentiation and other functions in many cell types. Many cells synthesize TGFB1 and have specific receptors for it. It positively and negatively regulates many other growth factors. It plays an important role in bone remodeling as it is a potent stimulator of osteoblastic bone formation, causing chemotaxi…
EPOR	Erythropoietin receptor; Receptor for erythropoietin. Mediates erythropoietin- induced erythroblast proliferation and differentiation. Upon EPO stimulation, EPOR dimerizes triggering the JAK2/STAT5 signaling cascade. In some cell types, can also activate STAT1 and STAT3. May also activate the LYN tyrosine kinase (508 aa)
FGF21	Fibroblast growth factor 21; Stimulates glucose uptake in differentiated adipocytes via the induction of glucose transporter SLC2A1/GLUT1 expression (but not SLC2A4/GLUT4 expression). Activity requires the presence of KLB (209 aa)
GSK3A	Glycogen synthase kinase 3 alpha; Constitutively active protein kinase that acts as a negative regulator in the hormonal control of glucose homeostasis, Wnt signaling and regulation of transcription factors and microtubules, by phosphorylating and inactivating glycogen synthase (GYS1 or GYS2), CTNNB1/beta-catenin, APC and AXIN1. Requires primed phosphorylation of the majority of its substrates. C…
PON1	Paraoxonase 1; Hydrolyzes the toxic metabolites of a variety of organophosphorus insecticides. Capable of hydrolyzing a broad spectrum of organophosphate substrates and lactones, and a number of aromatic carboxylic acid esters. Mediates an enzymatic protection of low density lipoproteins against oxidative modification and the consequent series of events leading to atheroma formation (355 aa)
HBP1	HMG-box transcription factor 1; Transcriptional repressor that binds to the promoter region of target genes. Plays a role in the regulation of the cell cycle and of the Wnt pathway. Binds preferentially to the sequence 5’-TTCATTCATTCA-3’. Binding to the H1F0 promoter is enhanced by interaction with RB1. Disrupts the interaction between DNA and TCF4 (514 aa)
SERPINE1	Serpin peptidase inhibitor, clade E (nexin, plasminogen activator inhibitor type 1), member 1; Serine protease inhibitor. This inhibitor acts as ’bait’ for tissue plasminogen activator, urokinase, protein C and matriptase-3/TMPRSS7. Its rapid interaction with PLAT may function as a major control point in the regulation of fibrinolysis (402 aa)
NFKB1	Nuclear factor of kappa light polypeptide gene enhancer in B-cells 1; NF-kappa-B is a pleiotropic transcription factor present in almost all cell types and is the endpoint of a series of signal transduction events that are initiated by a vast array of stimuli related to many biological processes such as inflammation, immunity, differentiation, cell growth, tumorigenesis and apoptosis. NF-kappa-B …
IL2	Interleukin 2; Produced by T-cells in response to antigenic or mitogenic stimulation, this protein is required for T-cell proliferation and other activities crucial to regulation of the immune response. Can stimulate B-cells, monocytes, lymphokine- activated killer cells, natural killer cells, and glioma cells (153 aa)
HSPA8	Heat shock 70kDa protein 8; Acts as a repressor of transcriptional activation. Inhibits the transcriptional coactivator activity of CITED1 on Smad-mediated transcription. Chaperone. Component of the PRP19- CDC5L complex that forms an integral part of the spliceosome and is required for activating pre-mRNA splicing. May have a scaffolding role in the spliceosome assembly as it contacts all other c…
APOC3	Apolipoprotein C-III; Component of triglyceride-rich very low density lipoproteins (VLDL) and high density lipoproteins (HDL) in plasma. Plays a multifaceted role in triglyceride homeostasis. Intracellularly, promotes hepatic very low density lipoprotein 1 (VLDL1) assembly and secretion; extracellularly, attenuates hydrolysis and clearance of triglyceride-rich lipoproteins (TRLs). Impairs the lip…
GCLC	Glutamate-cysteine ligase, catalytic subunit (637 aa)
MAPK14	Mitogen-activated protein kinase 14; Serine/threonine kinase which acts as an essential component of the MAP kinase signal transduction pathway. MAPK14 is one of the four p38 MAPKs which play an important role in the cascades of cellular responses evoked by extracellular stimuli such as proinflammatory cytokines or physical stress leading to direct activation of transcription factors. Accordingly…
TBP	TATA box binding protein; General transcription factor that functions at the core of the DNA-binding multiprotein factor TFIID. Binding of TFIID to the TATA box is the initial transcriptional step of the pre- initiation complex (PIC), playing a role in the activation of eukaryotic genes transcribed by RNA polymerase II. Component of the transcription factor SL1/TIF-IB complex, which is involved i…
GHR	Growth hormone receptor; Receptor for pituitary gland growth hormone involved in regulating postnatal body growth. On ligand binding, couples to the JAK2/STAT5 pathway (By similarity) (638 aa)
NR3C1	Nuclear receptor subfamily 3, group C, member 1 (glucocorticoid receptor); Isoform Alpha-D3- Has lowest transcriptional activation activity of all isoforms created by alternative initiation (PubMed-15866175, PubMed-23820903). Has transcriptional repression activity (PubMed-23303127) (778 aa)
MLH1	mutL homolog 1, colon cancer, nonpolyposis type 2 (E. coli); Heterodimerizes with PMS2 to form MutL alpha, a component of the post-replicative DNA mismatch repair system (MMR). DNA repair is initiated by MutS alpha (MSH2-MSH6) or MutS beta (MSH2-MSH6) binding to a dsDNA mismatch, then MutL alpha is recruited to the heteroduplex. Assembly of the MutL-MutS- heteroduplex ternary complex in presence …
IGFBP2	Insulin-like growth factor binding protein 2, 36kDa; Inhibits IGF-mediated growth and developmental rates. IGF-binding proteins prolong the half-life of the IGFs and have been shown to either inhibit or stimulate the growth promoting effects of the IGFs on cell culture. They alter the interaction of IGFs with their cell surface receptors (325 aa)
GHRH	Growth hormone releasing hormone; GRF is released by the hypothalamus and acts on the adenohypophyse to stimulate the secretion of growth hormone (108 aa)
FGF23	Fibroblast growth factor 23; Regulator of phosphate homeostasis. Inhibits renal tubular phosphate transport by reducing SLC34A1 levels. Upregulates EGR1 expression in the presence of KL (By similarity). Acts directly on the parathyroid to decrease PTH secretion (By similarity). Regulator of vitamin-D metabolism. Negatively regulates osteoblast differentiation and matrix mineralization (251 aa)
HELLS	Helicase, lymphoid-specific; Plays an essential role in normal development and survival. Involved in regulation of the expansion or survival of lymphoid cells. Required for de novo or maintenance DNA methylation. May control silencing of the imprinted CDKN1C gene through DNA methylation. May play a role in formation and organization of heterochromatin, implying a functional role in the regulation…
HOXB7	Homeobox B7; Sequence-specific transcription factor which is part of a developmental regulatory system that provides cells with specific positional identities on the anterior-posterior axis (217 aa)
EGR1	Early growth response 1; Transcriptional regulator. Recognizes and binds to the DNA sequence 5’-CGCCCCCGC-3’(EGR-site). Activates the transcription of target genes whose products are required for mitogenesis and differentiation (543 aa)
CAT	Catalase; Occurs in almost all aerobically respiring organisms and serves to protect cells from the toxic effects of hydrogen peroxide. Promotes growth of cells including T-cells, B-cells, myeloid leukemia cells, melanoma cells, mastocytoma cells and normal and transformed fibroblast cells (527 aa)
CDKN1A	Cyclin-dependent kinase inhibitor 1A (p21, Cip1); May be the important intermediate by which p53/TP53 mediates its role as an inhibitor of cellular proliferation in response to DNA damage. Binds to and inhibits cyclin-dependent kinase activity, preventing phosphorylation of critical cyclin- dependent kinase substrates and blocking cell cycle progression. Functions in the nuclear localization and …
TRAP1	TNF receptor-associated protein 1; Chaperone that expresses an ATPase activity. Involved in maintaining mitochondrial function and polarization, most likely through stabilization of mitochondrial complex I. Is a negative regulator of mitochondrial respiration able to modulate the balance between oxidative phosphorylation and aerobic glycolysis. The impact of TRAP1 on mitochondrial respiration is …
PIN1	Peptidylprolyl cis/trans isomerase, NIMA-interacting 1; Peptidyl-prolyl cis/trans isomerase (PPIase) that binds to and isomerizes specific phosphorylated Ser/Thr-Pro (pSer/Thr- Pro) motifs in a subset of proteins, resulting in conformational changes in the proteins (PubMed-21497122, PubMed-22033920). Displays a preference for an acidic residue N-terminal to the isomerized proline bond. Regulates …
INS	Insulin; Insulin decreases blood glucose concentration. It increases cell permeability to monosaccharides, amino acids and fatty acids. It accelerates glycolysis, the pentose phosphate cycle, and glycogen synthesis in liver (110 aa)
ELN	Elastin; Major structural protein of tissues such as aorta and nuchal ligament, which must expand rapidly and recover completely. Molecular determinant of the late arterial morphogenesis, stabilizing arterial structure by regulating proliferation and organization of vascular smooth muscle (By similarity) (724 aa)
APOE	Apolipoprotein E; Mediates the binding, internalization, and catabolism of lipoprotein particles. It can serve as a ligand for the LDL (apo B/E) receptor and for the specific apo-E receptor (chylomicron remnant) of hepatic tissues (317 aa)
JUND	Jun D proto-oncogene; Transcription factor binding AP-1 sites (347 aa)
RGN	Regucalcin (senescence marker protein-30); Gluconolactonase with low activity towards other sugar lactones, including gulonolactone and galactonolactone. Can also hydrolyze diisopropyl phosphorofluoridate and phenylacetate (in vitro). Calcium-binding protein. Modulates Ca(2+) signaling, and Ca(2+)-dependent cellular processes and enzyme activities (By similarity) (299 aa)
RPA1	Replication protein A1, 70kDa; As part of the heterotrimeric replication protein A complex (RPA/RP-A), binds and stabilizes single-stranded DNA intermediates, that form during DNA replication or upon DNA stress. It prevents their reannealing and in parallel, recruits and activates different proteins and complexes involved in DNA metabolism. Thereby, it plays an essential role both in DNA replicat…
TERF2	Telomeric repeat binding factor 2; Binds the telomeric double-stranded 5’-TTAGGG-3’ repeat and plays a central role in telomere maintenance and protection against end-to-end fusion of chromosomes. In addition to its telomeric DNA-binding role, required to recruit a number of factors and enzymes required for telomere protection, including the shelterin complex, TERF2IP/RAP1 and DCLRE1B/Apollo. Com…
CDK7	Cyclin-dependent kinase 7; Serine/threonine kinase involved in cell cycle control and in RNA polymerase II-mediated RNA transcription. Cyclin- dependent kinases (CDKs) are activated by the binding to a cyclin and mediate the progression through the cell cycle. Each different complex controls a specific transition between 2 subsequent phases in the cell cycle. Required for both activation and comp…
PDGFRA	Platelet-derived growth factor receptor, alpha polypeptide; Tyrosine-protein kinase that acts as a cell-surface receptor for PDGFA, PDGFB and PDGFC and plays an essential role in the regulation of embryonic development, cell proliferation, survival and chemotaxis. Depending on the context, promotes or inhibits cell proliferation and cell migration. Plays an important role in the differentiation o…
HTRA2	HtrA serine peptidase 2; Serine protease that shows proteolytic activity against a non-specific substrate beta-casein. Promotes or induces cell death either by direct binding to and inhibition of BIRC proteins (also called inhibitor of apoptosis proteins, IAPs), leading to an increase in caspase activity, or by a BIRC inhibition-independent, caspase-independent and serine protease activity-depend…
IL6	Interleukin 6 (interferon, beta 2); Cytokine with a wide variety of biological functions. It is a potent inducer of the acute phase response. Plays an essential role in the final differentiation of B-cells into Ig- secreting cells Involved in lymphocyte and monocyte differentiation. Acts on B-cells, T-cells, hepatocytes, hematopoietic progenitor cells and cells of the CNS. Required for the genera…
LMNB1	Lamin B1; Lamins are components of the nuclear lamina, a fibrous layer on the nucleoplasmic side of the inner nuclear membrane, which is thought to provide a framework for the nuclear envelope and may also interact with chromatin (586 aa)
PDGFRB	Platelet-derived growth factor receptor, beta polypeptide; Tyrosine-protein kinase that acts as cell-surface receptor for homodimeric PDGFB and PDGFD and for heterodimers formed by PDGFA and PDGFB, and plays an essential role in the regulation of embryonic development, cell proliferation, survival, differentiation, chemotaxis and migration. Plays an essential role in blood vessel development by p…
CREBBP	CREB binding protein; Acetylates histones, giving a specific tag for transcriptional activation. Also acetylates non-histone proteins, like NCOA3 and FOXO1. Binds specifically to phosphorylated CREB and enhances its transcriptional activity toward cAMP-responsive genes. Acts as a coactivator of ALX1. Acts as a circadian transcriptional coactivator which enhances the activity of the circadian tran…
PPARA	Peroxisome proliferator-activated receptor alpha; Ligand-activated transcription factor. Key regulator of lipid metabolism. Activated by the endogenous ligand 1-palmitoyl- 2-oleoyl-sn-glycerol-3-phosphocholine (16-0/18-1-GPC). Activated by oleylethanolamide, a naturally occurring lipid that regulates satiety. Receptor for peroxisome proliferators such as hypolipidemic drugs and fatty acids. Regul…
PRDX1	Peroxiredoxin 1; Involved in redox regulation of the cell. Reduces peroxides with reducing equivalents provided through the thioredoxin system but not from glutaredoxin. May play an important role in eliminating peroxides generated during metabolism. Might participate in the signaling cascades of growth factors and tumor necrosis factor-alpha by regulating the intracellular concentrations of H(2)…
TCF3	Transcription factor 3 (E2A immunoglobulin enhancer binding factors E12/E47); Transcriptional regulator. Involved in the initiation of neuronal differentiation. Heterodimers between TCF3 and tissue- specific basic helix-loop-helix (bHLH) proteins play major roles in determining tissue-specific cell fate during embryogenesis, like muscle or early B-cell differentiation. Dimers bind DNA on E- box m…
UCP1	Uncoupling protein 1 (mitochondrial, proton carrier); UCP are mitochondrial transporter proteins that create proton leaks across the inner mitochondrial membrane, thus uncoupling oxidative phosphorylation from ATP synthesis. As a result, energy is dissipated in the form of heat (307 aa)
MAPK3	Mitogen-activated protein kinase 3; Serine/threonine kinase which acts as an essential component of the MAP kinase signal transduction pathway. MAPK1/ERK2 and MAPK3/ERK1 are the 2 MAPKs which play an important role in the MAPK/ERK cascade. They participate also in a signaling cascade initiated by activated KIT and KITLG/SCF. Depending on the cellular context, the MAPK/ERK cascade mediates diverse…
EP300	E1A binding protein p300; Functions as histone acetyltransferase and regulates transcription via chromatin remodeling. Acetylates all four core histones in nucleosomes. Histone acetylation gives an epigenetic tag for transcriptional activation. Mediates cAMP-gene regulation by binding specifically to phosphorylated CREB protein. Mediates acetylation of histone H3 at ’Lys-122’ (H3K122ac), a modifi…
LRP2	Low density lipoprotein receptor-related protein 2; Acts together with cubilin to mediate HDL endocytosis (By similarity). May participate in regulation of parathyroid- hormone and para-thyroid-hormone-related protein release (4655 aa)
IL7	Interleukin 7; Hematopoietic growth factor capable of stimulating the proliferation of lymphoid progenitors. It is important for proliferation during certain stages of B-cell maturation (177 aa)
PIK3CA	Phosphatidylinositol-4,5-bisphosphate 3-kinase, catalytic subunit alpha; Phosphoinositide-3-kinase (PI3K) that phosphorylates PtdIns (Phosphatidylinositol), PtdIns4P (Phosphatidylinositol 4- phosphate) and PtdIns(4,5)P2 (Phosphatidylinositol 4,5- bisphosphate) to generate phosphatidylinositol 3,4,5-trisphosphate (PIP3). PIP3 plays a key role by recruiting PH domain-containing proteins to the memb…
ATF2	Activating transcription factor 2; Transcriptional activator which regulates the transcription of various genes, including those involved in anti- apoptosis, cell growth, and DNA damage response. Dependent on its binding partner, binds to CRE (cAMP response element) consensus sequences (5’-TGACGTCA-3’) or to AP-1 (activator protein 1) consensus sequences (5’-TGACTCA-3’). In the nucleus, contribut…
MXD1	MAX dimerization protein 1; Transcriptional repressor. MAD binds with MAX to form a sequence-specific DNA-binding protein complex which recognizes the core sequence 5’-CAC[GA]TG-3’. MAD thus antagonizes MYC transcriptional activity by competing for MAX (221 aa)
STAT3	Signal transducer and activator of transcription 3 (acute-phase response factor); Signal transducer and transcription activator that mediates cellular responses to interleukins, KITLG/SCF, LEP and other growth factors. Once activated, recruits coactivators, such as NCOA1 or MED1, to the promoter region of the target gene (PubMed-17344214). May mediate cellular responses to activated FGFR1, FGFR2,…
TP63	Tumor protein p63; Acts as a sequence specific DNA binding transcriptional activator or repressor. The isoforms contain a varying set of transactivation and auto-regulating transactivation inhibiting domains thus showing an isoform specific activity. Isoform 2 activates RIPK4 transcription. May be required in conjunction with TP73/p73 for initiation of p53/TP53 dependent apoptosis in response to …
PPARGC1A	Peroxisome proliferator-activated receptor gamma, coactivator 1 alpha; Transcriptional coactivator for steroid receptors and nuclear receptors. Greatly increases the transcriptional activity of PPARG and thyroid hormone receptor on the uncoupling protein promoter. Can regulate key mitochondrial genes that contribute to the program of adaptive thermogenesis. Plays an essential role in metabolic re…
ERCC8	Excision repair cross-complementing rodent repair deficiency, complementation group 8; Substrate-recognition component of the CSA complex, a DCX (DDB1-CUL4-X-box) E3 ubiquitin-protein ligase complex, involved in transcription-coupled nucleotide excision repair. The CSA complex (DCX(ERCC8) complex) promotes the ubiquitination and subsequent proteasomal degradation of ERCC6 in a UV-dependent manner…
EGF	Epidermal growth factor; EGF stimulates the growth of various epidermal and epithelial tissues in vivo and in vitro and of some fibroblasts in cell culture. Magnesiotropic hormone that stimulates magnesium reabsorption in the renal distal convoluted tubule via engagement of EGFR and activation of the magnesium channel TRPM6. Can induce neurite outgrowth in motoneurons of the pond snail Lymnaea st…
POLB	Polymerase (DNA directed), beta; Repair polymerase that plays a key role in base-excision repair. Has 5’-deoxyribose-5-phosphate lyase (dRP lyase) activity that removes the 5’ sugar phosphate and also acts as a DNA polymerase that adds one nucleotide to the 3’ end of the arising single-nucleotide gap. Conducts ’gap-filling’ DNA synthesis in a stepwise distributive fashion rather than in a process…
NBN	Nibrin; Component of the MRE11-RAD50-NBN (MRN complex) which plays a critical role in the cellular response to DNA damage and the maintenance of chromosome integrity. The complex is involved in double-strand break (DSB) repair, DNA recombination, maintenance of telomere integrity, cell cycle checkpoint control and meiosis. The complex possesses single-strand endonuclease activity and double-stran…
RB1	Retinoblastoma 1; Key regulator of entry into cell division that acts as a tumor suppressor. Promotes G0-G1 transition when phosphorylated by CDK3/cyclin-C. Acts as a transcription repressor of E2F1 target genes. The underphosphorylated, active form of RB1 interacts with E2F1 and represses its transcription activity, leading to cell cycle arrest. Directly involved in heterochromatin formation by …
IGF1R	Insulin-like growth factor 1 receptor; Receptor tyrosine kinase which mediates actions of insulin-like growth factor 1 (IGF1). Binds IGF1 with high affinity and IGF2 and insulin (INS) with a lower affinity. The activated IGF1R is involved in cell growth and survival control. IGF1R is crucial for tumor transformation and survival of malignant cell. Ligand binding activates the receptor kinase, lea…
PML	Promyelocytic leukemia; Functions via its association with PML-nuclear bodies (PML-NBs) in a wide range of important cellular processes, including tumor suppression, transcriptional regulation, apoptosis, senescence, DNA damage response, and viral defense mechanisms. Acts as the scaffold of PML-NBs allowing other proteins to shuttle in and out, a process which is regulated by SUMO-mediated modifi…
POLG	Polymerase (DNA directed), gamma; Involved in the replication of mitochondrial DNA. Associates with mitochondrial DNA (1239 aa)
NCOR1	Nuclear receptor corepressor 1; Mediates transcriptional repression by certain nuclear receptors. Part of a complex which promotes histone deacetylation and the formation of repressive chromatin structures which may impede the access of basal transcription factors. Participates in the transcriptional repressor activity produced by BCL6 (2440 aa)
TP53	Tumor protein p53; Acts as a tumor suppressor in many tumor types; induces growth arrest or apoptosis depending on the physiological circumstances and cell type. Involved in cell cycle regulation as a trans-activator that acts to negatively regulate cell division by controlling a set of genes required for this process. One of the activated genes is an inhibitor of cyclin-dependent kinases. Apopto…
ERBB2	V-erb-b2 erythroblastic leukemia viral oncogene homolog 2, neuro/glioblastoma derived oncogene homolog (avian); Protein tyrosine kinase that is part of several cell surface receptor complexes, but that apparently needs a coreceptor for ligand binding. Essential component of a neuregulin-receptor complex, although neuregulins do not interact with it alone. GP30 is a potential ligand for this recep…
SOD1	Superoxide dismutase 1, soluble; Destroys radicals which are normally produced within the cells and which are toxic to biological systems (154 aa)
AKT1	V-akt murine thymoma viral oncogene homolog 1; AKT1 is one of 3 closely related serine/threonine- protein kinases (AKT1, AKT2 and AKT3) called the AKT kinase, and which regulate many processes including metabolism, proliferation, cell survival, growth and angiogenesis. This is mediated through serine and/or threonine phosphorylation of a range of downstream substrates. Over 100 substrate candidat…
AGTR1	Angiotensin II receptor, type 1; Receptor for angiotensin II. Mediates its action by association with G proteins that activate a phosphatidylinositol- calcium second messenger system (359 aa)
CISD2	CDGSH iron sulfur domain 2; Regulator of autophagy that contributes to antagonize BECN1-mediated cellular autophagy at the endoplasmic reticulum. Participates in the interaction of BCL2 with BECN1 and is required for BCL2-mediated depression of endoplasmic reticulum Ca(2+) stores during autophagy. Contributes to BIK-initiated autophagy, while it is not involved in BIK-dependent activation of casp…
CCNA2	Cyclin A2; Essential for the control of the cell cycle at the G1/S (start) and the G2/M (mitosis) transitions (432 aa)
PIK3R1	Phosphoinositide-3-kinase, regulatory subunit 1 (alpha); Binds to activated (phosphorylated) protein-Tyr kinases, through its SH2 domain, and acts as an adapter, mediating the association of the p110 catalytic unit to the plasma membrane. Necessary for the insulin-stimulated increase in glucose uptake and glycogen synthesis in insulin-sensitive tissues. Plays an important role in signaling in res…
GTF2H2	General transcription factor IIH, polypeptide 2, 44kDa; Component of the core-TFIIH basal transcription factor involved in nucleotide excision repair (NER) of DNA and, when complexed to CAK, in RNA transcription by RNA polymerase II. The N-terminus interacts with and regulates XPD whereas an intact C- terminus is required for a successful escape of RNAP II form the promoter (395 aa)
EGFR	Epidermal growth factor receptor; Receptor tyrosine kinase binding ligands of the EGF family and activating several signaling cascades to convert extracellular cues into appropriate cellular responses. Known ligands include EGF, TGFA/TGF-alpha, amphiregulin, epigen/EPGN, BTC/betacellulin, epiregulin/EREG and HBEGF/heparin-binding EGF. Ligand binding triggers receptor homo- and/or heterodimerizati…
TAF1	TAF1 RNA polymerase II, TATA box binding protein (TBP)-associated factor, 250kDa; Largest component and core scaffold of the TFIID basal transcription factor complex. Contains novel N- and C-terminal Ser/Thr kinase domains which can autophosphorylate or transphosphorylate other transcription factors. Phosphorylates TP53 on ’Thr-55’ which leads to MDM2-mediated degradation of TP53. Phosphorylates …
TERF1	Telomeric repeat binding factor (NIMA-interacting) 1; Binds the telomeric double-stranded 5’-TTAGGG-3’ repeat and negatively regulates telomere length. Involved in the regulation of the mitotic spindle. Component of the shelterin complex (telosome) that is involved in the regulation of telomere length and protection. Shelterin associates with arrays of double- stranded 5’-TTAGGG-3’ repeats added …
CDKN2B	Cyclin-dependent kinase inhibitor 2B (p15, inhibits CDK4); Interacts strongly with CDK4 and CDK6. Potent inhibitor. Potential effector of TGF-beta induced cell cycle arrest (138 aa)
ATM	Ataxia telangiectasia mutated; Serine/threonine protein kinase which activates checkpoint signaling upon double strand breaks (DSBs), apoptosis and genotoxic stresses such as ionizing ultraviolet A light (UVA), thereby acting as a DNA damage sensor. Recognizes the substrate consensus sequence [ST]-Q. Phosphorylates ’Ser-139’ of histone variant H2AX/H2AFX at double strand breaks (DSBs), thereby re…
CTF1	Cardiotrophin 1; Induces cardiac myocyte hypertrophy in vitro. Binds to and activates the ILST/gp130 receptor (201 aa)
EPS8	Epidermal growth factor receptor pathway substrate 8; Signaling adapter that controls various cellular protrusions by regulating actin cytoskeleton dynamics and architecture. Depending on its association with other signal transducers, can regulate different processes. Together with SOS1 and ABI1, forms a trimeric complex that participates in transduction of signals from Ras to Rac by activating t…
FLT1	Fms-related tyrosine kinase 1 (vascular endothelial growth factor/vascular permeability factor receptor); Tyrosine-protein kinase that acts as a cell-surface receptor for VEGFA, VEGFB and PGF, and plays an essential role in the development of embryonic vasculature, the regulation of angiogenesis, cell survival, cell migration, macrophage function, chemotaxis, and cancer cell invasion. May play an…
UCHL1	Ubiquitin carboxyl-terminal esterase L1 (ubiquitin thiolesterase); Ubiquitin-protein hydrolase involved both in the processing of ubiquitin precursors and of ubiquitinated proteins. This enzyme is a thiol protease that recognizes and hydrolyzes a peptide bond at the C-terminal glycine of ubiquitin. Also binds to free monoubiquitin and may prevent its degradation in lysosomes. The homodimer may ha…
APP	Amyloid beta (A4) precursor protein; N-APP binds TNFRSF21 triggering caspase activation and degeneration of both neuronal cell bodies (via caspase-3) and axons (via caspase-6) (770 aa)
ERCC3	Excision repair cross-complementing rodent repair deficiency, complementation group 3; ATP-dependent 3’-5’ DNA helicase, component of the core- TFIIH basal transcription factor, involved in nucleotide excision repair (NER) of DNA and, when complexed to CAK, in RNA transcription by RNA polymerase II. Acts by opening DNA either around the RNA transcription start site or the DNA damage (782 aa)
AIFM1	Apoptosis-inducing factor, mitochondrion-associated, 1; Functions both as NADH oxidoreductase and as regulator of apoptosis. In response to apoptotic stimuli, it is released from the mitochondrion intermembrane space into the cytosol and to the nucleus, where it functions as a proapoptotic factor in a caspase-independent pathway. In contrast, functions as an antiapoptotic factor in normal mitocho…
BUB1B	Budding uninhibited by benzimidazoles 1 homolog beta (yeast); Essential component of the mitotic checkpoint. Required for normal mitosis progression. The mitotic checkpoint delays anaphase until all chromosomes are properly attached to the mitotic spindle. One of its checkpoint functions is to inhibit the activity of the anaphase-promoting complex/cyclosome (APC/C) by blocking the binding of CDC2…
SST	Somatostatin; Somatostatin inhibits the release of somatotropin (116 aa)
PPARG	Peroxisome proliferator-activated receptor gamma; Nuclear receptor that binds peroxisome proliferators such as hypolipidemic drugs and fatty acids. Once activated by a ligand, the nuclear receptor binds to DNA specific PPAR response elements (PPRE) and modulates the transcription of its target genes, such as acyl-CoA oxidase. It therefore controls the peroxisomal beta-oxidation pathway of fatty a…
PIK3CB	Phosphatidylinositol-4,5-bisphosphate 3-kinase, catalytic subunit beta; Phosphoinositide-3-kinase (PI3K) that phosphorylates PtdIns (Phosphatidylinositol), PtdIns4P (Phosphatidylinositol 4- phosphate) and PtdIns(4,5)P2 (Phosphatidylinositol 4,5- bisphosphate) to generate phosphatidylinositol 3,4,5-trisphosphate (PIP3). PIP3 plays a key role by recruiting PH domain-containing proteins to the membr…
ATP5O	ATP synthase, H+ transporting, mitochondrial F1 complex, O subunit; Mitochondrial membrane ATP synthase (F(1)F(0) ATP synthase or Complex V) produces ATP from ADP in the presence of a proton gradient across the membrane which is generated by electron transport complexes of the respiratory chain. F-type ATPases consist of two structural domains, F(1) - containing the extramembraneous catalytic cor…
S100B	S100 calcium binding protein B; Weakly binds calcium but binds zinc very tightly- distinct binding sites with different affinities exist for both ions on each monomer. Physiological concentrations of potassium ion antagonize the binding of both divalent cations, especially affecting high-affinity calcium-binding sites. Binds to and initiates the activation of STK38 by releasing autoinhibitory int…
DBN1	Drebrin 1; Drebrins might play some role in cell migration, extension of neuronal processes and plasticity of dendrites. Required for actin polymerization at immunological synapses (IS) and for CXCR4 recruitment to IS (651 aa)
BAX	BCL2-associated X protein; Accelerates programmed cell death by binding to, and antagonizing the apoptosis repressor BCL2 or its adenovirus homolog E1B 19k protein. Under stress conditions, undergoes a conformation change that causes translocation to the mitochondrion membrane, leading to the release of cytochrome c that then triggers apoptosis. Promotes activation of CASP3, and thereby apoptosis…
STAT5B	Signal transducer and activator of transcription 5B; Carries out a dual function- signal transduction and activation of transcription. Mediates cellular responses to the cytokine KITLG/SCF and other growth factors. Binds to the GAS element and activates PRL-induced transcription (787 aa)
SPRTN	SprT-like N-terminal domain; Regulator of UV-induced DNA damage response- acts as a ’reader’ of ubiquitinated PCNA that enhances RAD18-mediated PCNA ubiquitination and translesion DNA synthesis (TLS). Recruited to sites of UV damage and interacts with ubiquitinated PCNA and RAD18, the E3 ubiquitin ligase that monoubiquitinates PCNA. Facilitates chromatin association of RAD18 and is required for e…
EIF5A2	Eukaryotic translation initiation factor 5A2; mRNA-binding protein involved in translation elongation. Has an important function at the level of mRNA turnover, probably acting downstream of decapping. Involved in actin dynamics and cell cycle progression, mRNA decay and probably in a pathway involved in stress response and maintenance of cell wall integrity. Functions as a regulator of apoptosis.…
HESX1	HESX homeobox 1; Required for the normal development of the forebrain, eyes and other anterior structures such as the olfactory placodes and pituitary gland. Possible transcriptional repressor. Binds to the palindromic PIII sequence, 5’-AGCTTGAGTCTAATTGAATTAACTGTAC-3’. HESX1 and PROP1 bind as heterodimers on this palindromic site, and, in vitro, HESX1 can antagonize PROP1 activation (By similarit…
HMGB2	High mobility group box 2; Multifunctional protein with various roles in different cellular compartments. May act in a redox sensitive manner. In the nucleus is an abundant chromatin-associated non-histone protein involved in transcription, chromatin remodeling and V(D)J recombination and probably other processes. Binds DNA with a preference to non-canonical DNA structures such as single-stranded…
HSPA9	Heat shock 70kDa protein 9 (mortalin); Implicated in the control of cell proliferation and cellular aging. May also act as a chaperone (679 aa)
WRN	Werner syndrome, RecQ helicase-like; Multifunctional enzyme that has both magnesium and ATP- dependent DNA-helicase activity and 3’->5’ exonuclease activity towards double-stranded DNA with a 5’-overhang. Has no nuclease activity towards single-stranded DNA or blunt-ended double- stranded DNA. Binds preferentially to DNA substrates containing alternate secondary structures, such as replication fo…
MED1	Mediator complex subunit 1; Component of the Mediator complex, a coactivator involved in the regulated transcription of nearly all RNA polymerase II-dependent genes. Mediator functions as a bridge to convey information from gene-specific regulatory proteins to the basal RNA polymerase II transcription machinery. Mediator is recruited to promoters by direct interactions with regulatory proteins an…
IGF1	Insulin-like growth factor 1 (somatomedin C); The insulin-like growth factors, isolated from plasma, are structurally and functionally related to insulin but have a much higher growth-promoting activity. May be a physiological regulator of [1-14C]-2-deoxy-D-glucose (2DG) transport and glycogen synthesis in osteoblasts. Stimulates glucose transport in bone-derived osteoblastic (PyMS) cells and is …
HDAC3	Histone deacetylase 3; Responsible for the deacetylation of lysine residues on the N-terminal part of the core histones (H2A, H2B, H3 and H4), and some other non-histone substrates. Histone deacetylation gives a tag for epigenetic repression and plays an important role in transcriptional regulation, cell cycle progression and developmental events. Histone deacetylases act via the formation of lar…
INSR	Insulin receptor; Receptor tyrosine kinase which mediates the pleiotropic actions of insulin. Binding of insulin leads to phosphorylation of several intracellular substrates, including, insulin receptor substrates (IRS1, 2, 3, 4), SHC, GAB1, CBL and other signaling intermediates. Each of these phosphorylated proteins serve as docking proteins for other signaling proteins that contain Src- homolog…
UBB	Ubiquitin B; Ubiquitin- Exists either covalently attached to another protein, or free (unanchored). When covalently bound, it is conjugated to target proteins via an isopeptide bond either as a monomer (monoubiquitin), a polymer linked via different Lys residues of the ubiquitin (polyubiquitin chains) or a linear polymer linked via the initiator Met of the ubiquitin (linear polyubiquitin chains).…
IRS1	Insulin receptor substrate 1; May mediate the control of various cellular processes by insulin. When phosphorylated by the insulin receptor binds specifically to various cellular proteins containing SH2 domains such as phosphatidylinositol 3-kinase p85 subunit or GRB2. Activates phosphatidylinositol 3-kinase when bound to the regulatory p85 subunit (By similarity) (1242 aa)
CEBPB	CCAAT/enhancer binding protein (C/EBP), beta; Important transcription factor regulating the expression of genes involved in immune and inflammatory responses (PubMed-1741402, PubMed-9374525, PubMed-12048245, PubMed-18647749). Plays also a significant role in adipogenesis, as well as in the gluconeogenic pathway, liver regeneration, and hematopoiesis. The consensus recognition site is 5’- T[TG]NNG…
FEN1	Flap structure-specific endonuclease 1; Structure-specific nuclease with 5’-flap endonuclease and 5’-3’ exonuclease activities involved in DNA replication and repair. During DNA replication, cleaves the 5’-overhanging flap structure that is generated by displacement synthesis when DNA polymerase encounters the 5’-end of a downstream Okazaki fragment. It enters the flap from the 5’-end and then tr…
HOXC4	Homeobox C4; Sequence-specific transcription factor which is part of a developmental regulatory system that provides cells with specific positional identities on the anterior-posterior axis (264 aa)
IL7R	Interleukin 7 receptor; Receptor for interleukin-7. Also acts as a receptor for thymic stromal lymphopoietin (TSLP) (459 aa)
FOS	FBJ murine osteosarcoma viral oncogene homolog; Nuclear phosphoprotein which forms a tight but non- covalently linked complex with the JUN/AP-1 transcription factor. In the heterodimer, FOS and JUN/AP-1 basic regions each seems to interact with symmetrical DNA half sites. On TGF-beta activation, forms a multimeric SMAD3/SMAD4/JUN/FOS complex at the AP1/SMAD- binding site to regulate TGF-beta-medi…
PPM1D	Protein phosphatase, Mg2+/Mn2+ dependent, 1D; Required for the relief of p53-dependent checkpoint mediated cell cycle arrest. Binds to and dephosphorylates ’Ser-15’ of TP53 and ’Ser-345’ of CHEK1 which contributes to the functional inactivation of these proteins. Mediates MAPK14 dephosphorylation and inactivation (PubMed-21283629) (605 aa)
MT1E	Metallothionein 1E; Metallothioneins have a high content of cysteine residues that bind various heavy metals; these proteins are transcriptionally regulated by both heavy metals and glucocorticoids (61 aa)
EEF2	Eukaryotic translation elongation factor 2; Catalyzes the GTP-dependent ribosomal translocation step during translation elongation. During this step, the ribosome changes from the pre-translocational (PRE) to the post- translocational (POST) state as the newly formed A-site-bound peptidyl-tRNA and P-site-bound deacylated tRNA move to the P and E sites, respectively. Catalyzes the coordinated move…
CLOCK	Clock homolog (mouse); Transcriptional activator which forms a core component of the circadian clock. The circadian clock, an internal time- keeping system, regulates various physiological processes through the generation of approximately 24 hour circadian rhythms in gene expression, which are translated into rhythms in metabolism and behavior. It is derived from the Latin roots ’circa’ (about) a…
YWHAZ	Tyrosine 3-monooxygenase/tryptophan 5-monooxygenase activation protein, zeta polypeptide; Adapter protein implicated in the regulation of a large spectrum of both general and specialized signaling pathways. Binds to a large number of partners, usually by recognition of a phosphoserine or phosphothreonine motif. Binding generally results in the modulation of the activity of the binding partner (24…
TERT	Telomerase reverse transcriptase; Telomerase is a ribonucleoprotein enzyme essential for the replication of chromosome termini in most eukaryotes. Active in progenitor and cancer cells. Inactive, or very low activity, in normal somatic cells. Catalytic component of the teleromerase holoenzyme complex whose main activity is the elongation of telomeres by acting as a reverse transcriptase that adds…
HRAS	v-Ha-ras Harvey rat sarcoma viral oncogene homolog; Ras proteins bind GDP/GTP and possess intrinsic GTPase activity (189 aa)
ARHGAP1	Rho GTPase activating protein 1; GTPase activator for the Rho, Rac and Cdc42 proteins, converting them to the putatively inactive GDP-bound state. Cdc42 seems to be the preferred substrate (439 aa)
ERCC4	Excision repair cross-complementing rodent repair deficiency, complementation group 4; Catalytic component of a structure-specific DNA repair endonuclease responsible for the 5-prime incision during DNA repair. Involved in homologous recombination that assists in removing interstrand cross-link (916 aa)
PROP1	PROP paired-like homeobox 1; Possibly involved in the ontogenesis of pituitary gonadotropes, as well as somatotropes, lactotropes and caudomedial thyrotropes (226 aa)
UCP2	Uncoupling protein 2 (mitochondrial, proton carrier); UCP are mitochondrial transporter proteins that create proton leaks across the inner mitochondrial membrane, thus uncoupling oxidative phosphorylation from ATP synthesis. As a result, energy is dissipated in the form of heat (309 aa)
LEP	Leptin; Key player in the regulation of energy balance and body weight control. Once released into the circulation, has central and peripheral effects by binding LEPR, found in many tissues, which results in the activation of several major signaling pathways (PubMed-17344214, PubMed-15899045, PubMed-19688109). In the hypothalamus, acts as an appetite-regulating factor that induces a decrease in f…
GH1	Growth hormone 1; Plays an important role in growth control. Its major role in stimulating body growth is to stimulate the liver and other tissues to secrete IGF-1. It stimulates both the differentiation and proliferation of myoblasts. It also stimulates amino acid uptake and protein synthesis in muscle and other tissues (217 aa)
PRKDC	Protein kinase, DNA-activated, catalytic polypeptide; Serine/threonine-protein kinase that acts as a molecular sensor for DNA damage. Involved in DNA non-homologous end joining (NHEJ) required for double-strand break (DSB) repair and V(D)J recombination. Must be bound to DNA to express its catalytic properties. Promotes processing of hairpin DNA structures in V(D)J recombination by activation of …
MSRA	Methionine sulfoxide reductase A; Has an important function as a repair enzyme for proteins that have been inactivated by oxidation. Catalyzes the reversible oxidation-reduction of methionine sulfoxide in proteins to methionine (235 aa)
HIC1	Hypermethylated in cancer 1; Transcriptional repressor. Recognizes and binds to the consensus sequence ’5-[CG]NG[CG]GGGCA[CA]CC-3’. May act as a tumor suppressor. May be involved in development of head, face, limbs and ventral body wall. Involved in down-regulation of SIRT1 and thereby is involved in regulation of p53/TP53-dependent apoptotic DNA-damage responses. The specific target gene promote…
CDC42	Cell division cycle 42 (GTP binding protein, 25kDa); Plasma membrane-associated small GTPase which cycles between an active GTP-bound and an inactive GDP-bound state. In active state binds to a variety of effector proteins to regulate cellular responses. Involved in epithelial cell polarization processes. Regulates the bipolar attachment of spindle microtubules to kinetochores before chromosome c…
CLU	Clusterin; Isoform 1 functions as extracellular chaperone that prevents aggregation of nonnative proteins. Prevents stress- induced aggregation of blood plasma proteins. Inhibits formation of amyloid fibrils by APP, APOC2, B2M, CALCA, CSN3, SNCA and aggregation-prone LYZ variants (in vitro). Does not require ATP. Maintains partially unfolded proteins in a state appropriate for subsequent refoldin…
PCK1	Phosphoenolpyruvate carboxykinase 1 (soluble); Catalyzes the conversion of oxaloacetate (OAA) to phosphoenolpyruvate (PEP), the rate-limiting step in the metabolic pathway that produces glucose from lactate and other precursors derived from the citric acid cycle (622 aa)
GHRHR	Growth hormone releasing hormone receptor; Receptor for GRF, coupled to G proteins which activate adenylyl cyclase. Stimulates somatotroph cell growth, growth hormone gene transcription and growth hormone secretion (423 aa)
COQ7	Coenzyme Q7 homolog, ubiquinone (yeast); Catalyzes the hydroxylation of 2-polyprenyl-3-methyl-6- methoxy-1,4-benzoquinol (DMQH2) during ubiquinone biosynthesis. Has also a structural role in the COQ enzyme complex, stabilizing other COQ polypeptides. Involved in lifespan determination in a ubiquinone-independent manner (217 aa)
UCP3	Uncoupling protein 3 (mitochondrial, proton carrier); UCP are mitochondrial transporter proteins that create proton leaks across the inner mitochondrial membrane, thus uncoupling oxidative phosphorylation. As a result, energy is dissipated in the form of heat. May play a role in the modulation of tissue respiratory control. Participates in thermogenesis and energy balance (312 aa)
A2M	Alpha-2-macroglobulin; Is able to inhibit all four classes of proteinases by a unique ’trapping’ mechanism. This protein has a peptide stretch, called the ’bait region’ which contains specific cleavage sites for different proteinases. When a proteinase cleaves the bait region, a conformational change is induced in the protein which traps the proteinase. The entrapped enzyme remains active against…
GSK3B	Glycogen synthase kinase 3 beta; Constitutively active protein kinase that acts as a negative regulator in the hormonal control of glucose homeostasis, Wnt signaling and regulation of transcription factors and microtubules, by phosphorylating and inactivating glycogen synthase (GYS1 or GYS2), EIF2B, CTNNB1/beta-catenin, APC, AXIN1, DPYSL2/CRMP2, JUN, NFATC1/NFATC, MAPT/TAU and MACF1. Requires pri…
STK11	Serine/threonine kinase 11; Tumor suppressor serine/threonine-protein kinase that controls the activity of AMP-activated protein kinase (AMPK) family members, thereby playing a role in various processes such as cell metabolism, cell polarity, apoptosis and DNA damage response. Acts by phosphorylating the T-loop of AMPK family proteins, thus promoting their activity- phosphorylates PRKAA1, PRKAA2,…
UBE2I	Ubiquitin-conjugating enzyme E2I; Accepts the ubiquitin-like proteins SUMO1, SUMO2, SUMO3 and SUMO4 from the UBLE1A-UBLE1B E1 complex and catalyzes their covalent attachment to other proteins with the help of an E3 ligase such as RANBP2, CBX4 and ZNF451. Can catalyze the formation of poly-SUMO chains. Necessary for sumoylation of FOXL2 and KAT5. Essential for nuclear architecture and chromosome s…
PPP1CA	Protein phosphatase 1, catalytic subunit, alpha isozyme; Protein phosphatase that associates with over 200 regulatory proteins to form highly specific holoenzymes which dephosphorylate hundreds of biological targets. Protein phosphatase 1 (PP1) is essential for cell division, and participates in the regulation of glycogen metabolism, muscle contractility and protein synthesis. Involved in regulat…
PSEN1	Presenilin 1; Probable catalytic subunit of the gamma-secretase complex, an endoprotease complex that catalyzes the intramembrane cleavage of integral membrane proteins such as Notch receptors and APP (beta-amyloid precursor protein). Requires the other members of the gamma-secretase complex to have a protease activity. May play a role in intracellular signaling and gene expression or in linking …
NOG	Noggin; Inhibitor of bone morphogenetic proteins (BMP) signaling which is required for growth and patterning of the neural tube and somite. Essential for cartilage morphogenesis and joint formation. Inhibits chondrocyte differentiation through its interaction with GDF5 and, probably, GDF6 (PubMed-21976273, PubMed-26643732) (232 aa)
PYCR1	Pyrroline-5-carboxylate reductase 1; Housekeeping enzyme that catalyzes the last step in proline biosynthesis. Can utilize both NAD and NADP, but has higher affinity for NAD. Involved in the cellular response to oxidative stress (319 aa)
SP1	Sp1 transcription factor; Transcription factor that can activate or repress transcription in response to physiological and pathological stimuli. Binds with high affinity to GC-rich motifs and regulates the expression of a large number of genes involved in a variety of processes such as cell growth, apoptosis, differentiation and immune responses. Highly regulated by post-translational modificatio…
SIRT7	Sirtuin 7; NAD-dependent protein deacetylase that specifically mediates deacetylation of histone H3 at ’Lys-18’ (H3K18Ac). In contrast to other histone deacetylases, displays selectivity for a single histone mark, H3K18Ac, directly linked to control of gene expression. H3K18Ac is mainly present around the transcription start site of genes and has been linked to activation of nuclear hormone recep…
BCL2	B-cell CLL/lymphoma 2; Suppresses apoptosis in a variety of cell systems including factor-dependent lymphohematopoietic and neural cells. Regulates cell death by controlling the mitochondrial membrane permeability. Appears to function in a feedback loop system with caspases. Inhibits caspase activity either by preventing the release of cytochrome c from the mitochondria and/or by binding to the a…
EEF1A1	Eukaryotic translation elongation factor 1 alpha 1; This protein promotes the GTP-dependent binding of aminoacyl-tRNA to the A-site of ribosomes during protein biosynthesis. With PARP1 and TXK, forms a complex that acts as a T helper 1 (Th1) cell-specific transcription factor and binds the promoter of IFN-gamma to directly regulate its transcription, and is thus involved importantly in Th1 cytoki…
SSTR3	Somatostatin receptor 3; Receptor for somatostatin-14 and -28. This receptor is coupled via pertussis toxin sensitive G proteins to inhibition of adenylyl cyclase (418 aa)
PDGFB	Platelet-derived growth factor beta polypeptide; Growth factor that plays an essential role in the regulation of embryonic development, cell proliferation, cell migration, survival and chemotaxis. Potent mitogen for cells of mesenchymal origin (PubMed-26599395). Required for normal proliferation and recruitment of pericytes and vascular smooth muscle cells in the central nervous system, skin, lun…
LEPR	Leptin receptor; Receptor for hormone LEP/leptin (Probable) (PubMed-22405007). On ligand binding, mediates LEP central and peripheral effects through the activation of different signaling pathways such as JAK2/STAT3 and MAPK cascade/FOS. In the hypothalamus, LEP acts as an appetite-regulating factor that induces a decrease in food intake and an increase in energy consumption by inducing anorexino…
PAPPA	Pregnancy-associated plasma protein A, pappalysin 1; Metalloproteinase which specifically cleaves IGFBP-4 and IGFBP-5, resulting in release of bound IGF. Cleavage of IGFBP-4 is dramatically enhanced by the presence of IGF, whereas cleavage of IGFBP-5 is slightly inhibited by the presence of IGF (1627 aa)
MXI1	MAX interactor 1, dimerization protein; Transcriptional repressor. MXI1 binds with MAX to form a sequence-specific DNA-binding protein complex which recognizes the core sequence 5’-CAC[GA]TG-3’. MXI1 thus antagonizes MYC transcriptional activity by competing for MAX (295 aa)
PRKCD	Protein kinase C, delta; Calcium-independent, phospholipid- and diacylglycerol (DAG)-dependent serine/threonine-protein kinase that plays contrasting roles in cell death and cell survival by functioning as a pro-apoptotic protein during DNA damage-induced apoptosis, but acting as an anti-apoptotic protein during cytokine receptor- initiated cell death, is involved in tumor suppression as well as …
PMCH	Pro-melanin-concentrating hormone; MCH may act as a neurotransmitter or neuromodulator in a broad array of neuronal functions directed toward the regulation of goal-directed behavior, such as food intake, and general arousal. May also have a role in spermatocyte differentiation (165 aa)
DGAT1	Diacylglycerol O-acyltransferase 1; Catalyzes the terminal and only committed step in triacylglycerol synthesis by using diacylglycerol and fatty acyl CoA as substrates. In contrast to DGAT2 it is not essential for survival. May be involved in VLDL (very low density lipoprotein) assembly. In liver, plays a role in esterifying exogenous fatty acids to glycerol. Functions as the major acyl-CoA reti…
PTK2B	PTK2B protein tyrosine kinase 2 beta; Non-receptor protein-tyrosine kinase that regulates reorganization of the actin cytoskeleton, cell polarization, cell migration, adhesion, spreading and bone remodeling. Plays a role in the regulation of the humoral immune response, and is required for normal levels of marginal B-cells in the spleen and normal migration of splenic B-cells. Required for normal…
HSP90AA1	Heat shock protein 90kDa alpha (cytosolic), class A member 1; Molecular chaperone that promotes the maturation, structural maintenance and proper regulation of specific target proteins involved for instance in cell cycle control and signal transduction. Undergoes a functional cycle that is linked to its ATPase activity. This cycle probably induces conformational changes in the client proteins, th…
SIRT6	Sirtuin 6; NAD-dependent protein deacetylase. Has deacetylase activity towards histone H3K9Ac and H3K56Ac. Modulates acetylation of histone H3 in telomeric chromatin during the S-phase of the cell cycle. Deacetylates histone H3K9Ac at NF-kappa-B target promoters and may down-regulate the expression of a subset of NF- kappa-B target genes. Acts as a corepressor of the transcription factor HIF1A to…
HIF1A	Hypoxia inducible factor 1, alpha subunit (basic helix-loop-helix transcription factor); Functions as a master transcriptional regulator of the adaptive response to hypoxia. Under hypoxic conditions, activates the transcription of over 40 genes, including erythropoietin, glucose transporters, glycolytic enzymes, vascular endothelial growth factor, HILPDA, and other genes whose protein products in…
GRB2	Growth factor receptor-bound protein 2; Adapter protein that provides a critical link between cell surface growth factor receptors and the Ras signaling pathway (217 aa)
SOCS2	Suppressor of cytokine signaling 2; SOCS family proteins form part of a classical negative feedback system that regulates cytokine signal transduction. SOCS2 appears to be a negative regulator in the growth hormone/IGF1 signaling pathway. Probable substrate recognition component of a SCF-like ECS (Elongin BC-CUL2/5-SOCS-box protein) E3 ubiquitin- protein ligase complex which mediates the ubiquiti…
NUDT1	Nudix (nucleoside diphosphate linked moiety X)-type motif 1; Antimutagenic. Acts as a sanitizing enzyme for oxidized nucleotide pools, thus suppressing cell dysfunction and death induced by oxidative stress. Hydrolyzes 8-oxo-dGTP, 8-oxo-dATP and 2-OH-dATP, thus preventing misincorporation of oxidized purine nucleoside triphosphates into DNA and subsequently preventing A-T to C-G and G-C to T-A tr…
FOXO3	Forkhead box O3; Transcriptional activator which triggers apoptosis in the absence of survival factors, including neuronal cell death upon oxidative stress. Recognizes and binds to the DNA sequence 5’-[AG]TAAA[TC]A-3’. Participates in post-transcriptional regulation of MYC- following phosphorylation by MAPKAPK5, promotes induction of miR-34b and miR-34c expression, 2 post- transcriptional regulat…
HSPD1	Heat shock 60kDa protein 1 (chaperonin); Implicated in mitochondrial protein import and macromolecular assembly. May facilitate the correct folding of imported proteins. May also prevent misfolding and promote the refolding and proper assembly of unfolded polypeptides generated under stress conditions in the mitochondrial matrix (573 aa)
MAPT	Microtubule-associated protein tau; Promotes microtubule assembly and stability, and might be involved in the establishment and maintenance of neuronal polarity. The C-terminus binds axonal microtubules while the N- terminus binds neural plasma membrane components, suggesting that tau functions as a linker protein between both. Axonal polarity is predetermined by TAU/MAPT localization (in the neu…
PTPN11	Protein tyrosine phosphatase, non-receptor type 11; Acts downstream of various receptor and cytoplasmic protein tyrosine kinases to participate in the signal transduction from the cell surface to the nucleus. Dephosphorylates ROCK2 at Tyr-722 resulting in stimulatation of its RhoA binding activity (593 aa)
PTK2	PTK2 protein tyrosine kinase 2; Non-receptor protein-tyrosine kinase that plays an essential role in regulating cell migration, adhesion, spreading, reorganization of the actin cytoskeleton, formation and disassembly of focal adhesions and cell protrusions, cell cycle progression, cell proliferation and apoptosis. Required for early embryonic development and placenta development. Required for emb…
STAT5A	Signal transducer and activator of transcription 5A; Carries out a dual function- signal transduction and activation of transcription. Mediates cellular responses to the cytokine KITLG/SCF and other growth factors. Mediates cellular responses to ERBB4. May mediate cellular responses to activated FGFR1, FGFR2, FGFR3 and FGFR4. Binds to the GAS element and activates PRL-induced transcription. Regul…
FOXM1	Forkhead box M1; Transcriptional factor regulating the expression of cell cycle genes essential for DNA replication and mitosis. Plays a role in the control of cell proliferation. Plays also a role in DNA breaks repair participating in the DNA damage checkpoint response (801 aa)
POU1F1	POU class 1 homeobox 1 (317 aa)
HMGB1	High mobility group box 1; Multifunctional redox sensitive protein with various roles in different cellular compartments. In the nucleus is one of the major chromatin-associated non-histone proteins and acts as a DNA chaperone involved in replication, transcription, chromatin remodeling, V(D)J recombination, DNA repair and genome stability. Proposed to be an universal biosensor for nucleic acids.…
ATR	Ataxia telangiectasia and Rad3 related; Serine/threonine protein kinase which activates checkpoint signaling upon genotoxic stresses such as ionizing radiation (IR), ultraviolet light (UV), or DNA replication stalling, thereby acting as a DNA damage sensor. Recognizes the substrate consensus sequence [ST]-Q. Phosphorylates BRCA1, CHEK1, MCM2, RAD17, RPA2, SMC1 and p53/TP53, which collectively inh…
PDPK1	3-phosphoinositide dependent protein kinase-1; Serine/threonine kinase which acts as a master kinase, phosphorylating and activating a subgroup of the AGC family of protein kinases. Its targets include- protein kinase B (PKB/AKT1, PKB/AKT2, PKB/AKT3), p70 ribosomal protein S6 kinase (RPS6KB1), p90 ribosomal protein S6 kinase (RPS6KA1, RPS6KA2 and RPS6KA3), cyclic AMP-dependent protein kinase (PRK…
CTNNB1	Catenin (cadherin-associated protein), beta 1, 88kDa; Key downstream component of the canonical Wnt signaling pathway. In the absence of Wnt, forms a complex with AXIN1, AXIN2, APC, CSNK1A1 and GSK3B that promotes phosphorylation on N-terminal Ser and Thr residues and ubiquitination of CTNNB1 via BTRC and its subsequent degradation by the proteasome. In the presence of Wnt ligand, CTNNB1 is not u…
E2F1	E2F transcription factor 1; Transcription activator that binds DNA cooperatively with DP proteins through the E2 recognition site, 5’-TTTC[CG]CGC- 3’ found in the promoter region of a number of genes whose products are involved in cell cycle regulation or in DNA replication. The DRTF1/E2F complex functions in the control of cell-cycle progression from G1 to S phase. E2F1 binds preferentially RB1 …
GPX4	Glutathione peroxidase 4; Protects cells against membrane lipid peroxidation and cell death. Required for normal sperm development and male fertility. Could play a major role in protecting mammals from the toxicity of ingested lipid hydroperoxides. Essential for embryonic development. Protects from radiation and oxidative damage (197 aa)
HTT	Huntingtin; May play a role in microtubule-mediated transport or vesicle function (3142 aa)
BLM	Bloom syndrome, RecQ helicase-like; Participates in DNA replication and repair. Exhibits a magnesium-dependent ATP-dependent DNA-helicase activity that unwinds single- and double-stranded DNA in a 3’-5’ direction. Involved in 5’-end resection of DNA during double-strand break (DSB) repair- unwinds DNA and recruits DNA2 which mediates the cleavage of 5’-ssDNA. Negatively regulates sister chromatid…
EFEMP1	EGF containing fibulin-like extracellular matrix protein 1; Binds EGFR, the EGF receptor, inducing EGFR autophosphorylation and the activation of downstream signaling pathways. May play a role in cell adhesion and migration. May function as a negative regulator of chondrocyte differentiation. In the olfactory epithelium, it may regulate glial cell migration, differentiation and the ability of gli…
RET	Ret proto-oncogene; Receptor tyrosine-protein kinase involved in numerous cellular mechanisms including cell proliferation, neuronal navigation, cell migration, and cell differentiation upon binding with glial cell derived neurotrophic factor family ligands. Phosphorylates PTK2/FAK1. Regulates both cell death/survival balance and positional information. Required for the molecular mechanisms orche…
ERCC5	Excision repair cross-complementing rodent repair deficiency, complementation group 5; Single-stranded structure-specific DNA endonuclease involved in DNA excision repair. Makes the 3’incision in DNA nucleotide excision repair (NER). Acts as a cofactor for a DNA glycosylase that removes oxidized pyrimidines from DNA. May also be involved in transcription-coupled repair of this kind of damage, in …
FAS	Fas (TNF receptor superfamily, member 6); Receptor for TNFSF6/FASLG. The adapter molecule FADD recruits caspase-8 to the activated receptor. The resulting death- inducing signaling complex (DISC) performs caspase-8 proteolytic activation which initiates the subsequent cascade of caspases (aspartate-specific cysteine proteases) mediating apoptosis. FAS- mediated apoptosis may have a role in the in…
ERCC6	Excision repair cross-complementing rodent repair deficiency, complementation group 6; Essential factor involved in transcription-coupled nucleotide excision repair which allows RNA polymerase II-blocking lesions to be rapidly removed from the transcribed strand of active genes. Upon DNA-binding, it locally modifies DNA conformation by wrapping the DNA around itself, thereby modifying the interfa…
NRG1	Neuregulin 1; Direct ligand for ERBB3 and ERBB4 tyrosine kinase receptors. Concomitantly recruits ERBB1 and ERBB2 coreceptors, resulting in ligand-stimulated tyrosine phosphorylation and activation of the ERBB receptors. The multiple isoforms perform diverse functions such as inducing growth and differentiation of epithelial, glial, neuronal, and skeletal muscle cells; inducing expression of acet…
TOP3B	Topoisomerase (DNA) III beta; Releases the supercoiling and torsional tension of DNA introduced during the DNA replication and transcription by transiently cleaving and rejoining one strand of the DNA duplex. Introduces a single-strand break via transesterification at a target site in duplex DNA. The scissile phosphodiester is attacked by the catalytic tyrosine of the enzyme, resulting in the for…
RICTOR	RPTOR independent companion of MTOR, complex 2; Subunit of mTORC2, which regulates cell growth and survival in response to hormonal signals. mTORC2 is activated by growth factors, but, in contrast to mTORC1, seems to be nutrient- insensitive. mTORC2 seems to function upstream of Rho GTPases to regulate the actin cytoskeleton, probably by activating one or more Rho-type guanine nucleotide exchange…
RAD52	RAD52 homolog (S. cerevisiae); Involved in double-stranded break repair. Plays a central role in genetic recombination and DNA repair by promoting the annealing of complementary single-stranded DNA and by stimulation of the RAD51 recombinase (418 aa)
MAX	MYC associated factor X; Transcription regulator. Forms a sequence-specific DNA- binding protein complex with MYC or MAD which recognizes the core sequence 5’-CAC[GA]TG-3’. The MYC-MAX complex is a transcriptional activator, whereas the MAD-MAX complex is a repressor. May repress transcription via the recruitment of a chromatin remodeling complex containing H3 ’Lys-9’ histone methyltransferase ac…
VCP	Valosin containing protein; Necessary for the fragmentation of Golgi stacks during mitosis and for their reassembly after mitosis. Involved in the formation of the transitional endoplasmic reticulum (tER). The transfer of membranes from the endoplasmic reticulum to the Golgi apparatus occurs via 50-70 nm transition vesicles which derive from part-rough, part-smooth transitional elements of the en…
MAP3K5	Mitogen-activated protein kinase kinase kinase 5; Serine/threonine kinase which acts as an essential component of the MAP kinase signal transduction pathway. Plays an important role in the cascades of cellular responses evoked by changes in the environment. Mediates signaling for determination of cell fate such as differentiation and survival. Plays a crucial role in the apoptosis signal transduc…
XRCC6	X-ray repair complementing defective repair in Chinese hamster cells 6; Single-stranded DNA-dependent ATP-dependent helicase. Has a role in chromosome translocation. The DNA helicase II complex binds preferentially to fork-like ends of double-stranded DNA in a cell cycle-dependent manner. It works in the 3’-5’ direction. Binding to DNA may be mediated by XRCC6. Involved in DNA non-homologous end …
PLCG2	Phospholipase C, gamma 2 (phosphatidylinositol-specific); The production of the second messenger molecules diacylglycerol (DAG) and inositol 1,4,5-trisphosphate (IP3) is mediated by activated phosphatidylinositol-specific phospholipase C enzymes. It is a crucial enzyme in transmembrane signaling (1265 aa)
CSNK1E	Casein kinase 1, epsilon; Casein kinases are operationally defined by their preferential utilization of acidic proteins such as caseins as substrates. Can phosphorylate a large number of proteins. Participates in Wnt signaling. Phosphorylates DVL1. Central component of the circadian clock. In balance with PP1, determines the circadian period length, through the regulation of the speed and rhythmi…
CACNA1A	Calcium channel, voltage-dependent, P/Q type, alpha 1A subunit; Voltage-sensitive calcium channels (VSCC) mediate the entry of calcium ions into excitable cells and are also involved in a variety of calcium-dependent processes, including muscle contraction, hormone or neurotransmitter release, gene expression, cell motility, cell division and cell death. The isoform alpha-1A gives rise to P and/o…
MAPK8	Mitogen-activated protein kinase 8; Serine/threonine-protein kinase involved in various processes such as cell proliferation, differentiation, migration, transformation and programmed cell death. Extracellular stimuli such as proinflammatory cytokines or physical stress stimulate the stress-activated protein kinase/c-Jun N-terminal kinase (SAP/JNK) signaling pathway. In this cascade, two dual spe…
SIN3A	SIN3 transcription regulator homolog A (yeast); Acts as a transcriptional repressor. Corepressor for REST. Interacts with MXI1 to repress MYC responsive genes and antagonize MYC oncogenic activities. Also interacts with MXD1-MAX heterodimers to repress transcription by tethering SIN3A to DNA. Acts cooperatively with OGT to repress transcription in parallel with histone deacetylation. Involved in …
BAK1	BCL2-antagonist/killer 1; In the presence of an appropriate stimulus, accelerates programmed cell death by binding to, and antagonizing the anti- apoptotic action of BCL2 or its adenovirus homolog E1B 19k protein. Low micromolar levels of zinc ions inhibit the promotion of apoptosis (211 aa)
BSCL2	Berardinelli-Seip congenital lipodystrophy 2 (seipin); Is a regulator of lipid catabolism essential for adipocyte differentiation. May also be involved in the central regulation of energy homeostasis (By similarity). Necessary for correct lipid storage and lipid droplets maintenance; may play a tissue-autonomous role in controlling lipid storage in adipocytes and in preventing ectopic lipid dropl…
MT-CO1	Mitochondrially encoded cytochrome c oxidase I; Cytochrome c oxidase is the component of the respiratory chain that catalyzes the reduction of oxygen to water. Subunits 1- 3 form the functional core of the enzyme complex. CO I is the catalytic subunit of the enzyme. Electrons originating in cytochrome c are transferred via the copper A center of subunit 2 and heme A of subunit 1 to the bimetallic…
TOP1	Topoisomerase (DNA) I; Releases the supercoiling and torsional tension of DNA introduced during the DNA replication and transcription by transiently cleaving and rejoining one strand of the DNA duplex. Introduces a single-strand break via transesterification at a target site in duplex DNA. The scissile phosphodiester is attacked by the catalytic tyrosine of the enzyme, resulting in the formation …
MTOR	Mechanistic target of rapamycin (serine/threonine kinase); Serine/threonine protein kinase which is a central regulator of cellular metabolism, growth and survival in response to hormones, growth factors, nutrients, energy and stress signals. MTOR directly or indirectly regulates the phosphorylation of at least 800 proteins. Functions as part of 2 structurally and functionally distinct signaling …
NFE2L1	Nuclear factor (erythroid-derived 2)-like 1; Activates erythroid-specific, globin gene expression (772 aa)
PARP1	Poly (ADP-ribose) polymerase 1; Involved in the base excision repair (BER) pathway, by catalyzing the poly(ADP-ribosyl)ation of a limited number of acceptor proteins involved in chromatin architecture and in DNA metabolism. This modification follows DNA damages and appears as an obligatory step in a detection/signaling pathway leading to the reparation of DNA strand breaks. Mediates the poly(ADP-…
SOD2	Superoxide dismutase 2, mitochondrial; Destroys superoxide anion radicals which are normally produced within the cells and which are toxic to biological systems (222 aa)
PCMT1	protein-L-isoaspartate (D-aspartate) O-methyltransferase; Catalyzes the methyl esterification of L-isoaspartyl and D-aspartyl residues in peptides and proteins that result from spontaneous decomposition of normal L-aspartyl and L-asparaginyl residues. It plays a role in the repair and/or degradation of damaged proteins. Acts on EIF4EBP2, microtubule-associated protein 2, calreticulin, clathrin li…
PTGS2	Prostaglandin-endoperoxide synthase 2 (prostaglandin G/H synthase and cyclooxygenase); Converts arachidonate to prostaglandin H2 (PGH2), a committed step in prostanoid synthesis. Constitutively expressed in some tissues in physiological conditions, such as the endothelium, kidney and brain, and in pathological conditions, such as in cancer. PTGS2 is responsible for production of inflammatory pros…
SDHC	Succinate dehydrogenase complex, subunit C, integral membrane protein, 15kDa; Membrane-anchoring subunit of succinate dehydrogenase (SDH) that is involved in complex II of the mitochondrial electron transport chain and is responsible for transferring electrons from succinate to ubiquinone (coenzyme Q) (169 aa)
CTGF	Connective tissue growth factor; Major connective tissue mitoattractant secreted by vascular endothelial cells. Promotes proliferation and differentiation of chondrocytes. Mediates heparin- and divalent cation-dependent cell adhesion in many cell types including fibroblasts, myofibroblasts, endothelial and epithelial cells. Enhances fibroblast growth factor-induced DNA synthesis (349 aa)
LMNA	Lamin A/C; Lamins are components of the nuclear lamina, a fibrous layer on the nucleoplasmic side of the inner nuclear membrane, which is thought to provide a framework for the nuclear envelope and may also interact with chromatin. Lamin A and C are present in equal amounts in the lamina of mammals. Plays an important role in nuclear assembly, chromatin organization, nuclear membrane and telomere…
BUB3	Budding uninhibited by benzimidazoles 3 homolog (yeast); Has a dual function in spindle-assembly checkpoint signaling and in promoting the establishment of correct kinetochore-microtubule (K-MT) attachments. Promotes the formation of stable end-on bipolar attachments. Necessary for kinetochore localization of BUB1. Regulates chromosome segregation during oocyte meiosis. The BUB1/BUB3 complex play…
CNR1	Cannabinoid receptor 1 (brain); Involved in cannabinoid-induced CNS effects. Acts by inhibiting adenylate cyclase. Could be a receptor for anandamide. Inhibits L-type Ca(2+) channel current. Isoform 2 and isoform 3 have altered ligand binding (472 aa)
NGF	Nerve growth factor (beta polypeptide); Nerve growth factor is important for the development and maintenance of the sympathetic and sensory nervous systems. Extracellular ligand for the NTRK1 and NGFR receptors, activates cellular signaling cascades through those receptor tyrosine kinase to regulate neuronal proliferation, differentiation and survival. Inhibits metalloproteinase dependent proteol…
KCNA3	Potassium voltage-gated channel, shaker-related subfamily, member 3; Mediates the voltage-dependent potassium ion permeability of excitable membranes. Assuming opened or closed conformations in response to the voltage difference across the membrane, the protein forms a potassium-selective channel through which potassium ions may pass in accordance with their electrochemical gradient (575 aa)
EMD	Emerin; Stabilizes and promotes the formation of a nuclear actin cortical network. Stimulates actin polymerization in vitro by binding and stabilizing the pointed end of growing filaments. Inhibits beta-catenin activity by preventing its accumulation in the nucleus. Acts by influencing the nuclear accumulation of beta- catenin through a CRM1-dependent export pathway. Links centrosomes to the nucl…
NFKB2	Nuclear factor of kappa light polypeptide gene enhancer in B-cells 2 (p49/p100); NF-kappa-B is a pleiotropic transcription factor present in almost all cell types and is the endpoint of a series of signal transduction events that are initiated by a vast array of stimuli related to many biological processes such as inflammation, immunity, differentiation, cell growth, tumorigenesis and apoptosis. …
GCLM	Glutamate-cysteine ligase, modifier subunit (274 aa)
GSTA4	Glutathione S-transferase alpha 4; Conjugation of reduced glutathione to a wide number of exogenous and endogenous hydrophobic electrophiles. This isozyme has a high catalytic efficiency with 4-hydroxyalkenals such as 4- hydroxynonenal (4-HNE) (222 aa)
JUN	Jun proto-oncogene; Transcription factor that recognizes and binds to the enhancer heptamer motif 5’-TGA[CG]TCA-3’. Promotes activity of NR5A1 when phosphorylated by HIPK3 leading to increased steroidogenic gene expression upon cAMP signaling pathway stimulation. Involved in activated KRAS-mediated transcriptional activation of USP28 in colorectal cancer (CRC) cells (PubMed-24623306). Binds to th…
RAE1	RAE1 RNA export 1 homolog (S. pombe); Binds mRNA. May function in nucleocytoplasmic transport and in directly or indirectly attaching cytoplasmic mRNPs to the cytoskeleton (368 aa)
PTPN1	Protein tyrosine phosphatase, non-receptor type 1; Tyrosine-protein phosphatase which acts as a regulator of endoplasmic reticulum unfolded protein response. Mediates dephosphorylation of EIF2AK3/PERK; inactivating the protein kinase activity of EIF2AK3/PERK. May play an important role in CKII- and p60c-src-induced signal transduction cascades. May regulate the EFNA5-EPHA3 signaling pathway which…
AGPAT2	1-acylglycerol-3-phosphate O-acyltransferase 2 (lysophosphatidic acid acyltransferase, beta); Converts lysophosphatidic acid (LPA) into phosphatidic acid by incorporating an acyl moiety at the sn-2 position of the glycerol backbone (278 aa)
PTEN	Phosphatase and tensin homolog; Tumor suppressor. Acts as a dual-specificity protein phosphatase, dephosphorylating tyrosine-, serine- and threonine- phosphorylated proteins. Also acts as a lipid phosphatase, removing the phosphate in the D3 position of the inositol ring from phosphatidylinositol 3,4,5-trisphosphate, phosphatidylinositol 3,4-diphosphate, phosphatidylinositol 3- phosphate and inos…
SNCG	Synuclein, gamma (breast cancer-specific protein 1); Plays a role in neurofilament network integrity. May be involved in modulating axonal architecture during development and in the adult. In vitro, increases the susceptibility of neurofilament-H to calcium-dependent proteases (By similarity). May also function in modulating the keratin network in skin. Activates the MAPK and Elk-1 signal transdu…
VEGFA	Vascular endothelial growth factor A; Growth factor active in angiogenesis, vasculogenesis and endothelial cell growth. Induces endothelial cell proliferation, promotes cell migration, inhibits apoptosis and induces permeabilization of blood vessels. Binds to the FLT1/VEGFR1 and KDR/VEGFR2 receptors, heparan sulfate and heparin. NRP1/Neuropilin-1 binds isoforms VEGF-165 and VEGF-145. Isoform VEGF…
ABL1	C-abl oncogene 1, non-receptor tyrosine kinase; Non-receptor tyrosine-protein kinase that plays a role in many key processes linked to cell growth and survival such as cytoskeleton remodeling in response to extracellular stimuli, cell motility and adhesion, receptor endocytosis, autophagy, DNA damage response and apoptosis. Coordinates actin remodeling through tyrosine phosphorylation of proteins…
ZMPSTE24	Zinc metallopeptidase STE24 homolog (S. cerevisiae); Proteolytically removes the C-terminal three residues of farnesylated proteins. Acts on lamin A/C (475 aa)
PLAU	Plasminogen activator, urokinase; Specifically cleaves the zymogen plasminogen to form the active enzyme plasmin (431 aa)
HDAC1	Histone deacetylase 1; Responsible for the deacetylation of lysine residues on the N-terminal part of the core histones (H2A, H2B, H3 and H4). Histone deacetylation gives a tag for epigenetic repression and plays an important role in transcriptional regulation, cell cycle progression and developmental events. Histone deacetylases act via the formation of large multiprotein complexes. Deacetylates…
IL2RG	Interleukin 2 receptor, gamma; Common subunit for the receptors for a variety of interleukins (369 aa)
FOXO4	Forkhead box O4; Transcription factor involved in the regulation of the insulin signaling pathway. Binds to insulin-response elements (IREs) and can activate transcription of IGFBP1. Down-regulates expression of HIF1A and suppresses hypoxia-induced transcriptional activation of HIF1A-modulated genes. Also involved in negative regulation of the cell cycle. Involved in increased proteasome activity…
TXN	Thioredoxin; Participates in various redox reactions through the reversible oxidation of its active center dithiol to a disulfide and catalyzes dithiol-disulfide exchange reactions. Plays a role in the reversible S-nitrosylation of cysteine residues in target proteins, and thereby contributes to the response to intracellular nitric oxide. Nitrosylates the active site Cys of CASP3 in response to n…
C1QA	Complement component 1, q subcomponent, A chain; C1q associates with the proenzymes C1r and C1s to yield C1, the first component of the serum complement system. The collagen-like regions of C1q interact with the Ca(2+)-dependent C1r(2)C1s(2) proenzyme complex, and efficient activation of C1 takes place on interaction of the globular heads of C1q with the Fc regions of IgG or IgM antibody present …
AR	Androgen receptor; Steroid hormone receptors are ligand-activated transcription factors that regulate eukaryotic gene expression and affect cellular proliferation and differentiation in target tissues. Transcription factor activity is modulated by bound coactivator and corepressor proteins. Transcription activation is down-regulated by NR0B2. Activated, but not phosphorylated, by HIPK3 and ZIPK/D…
XPA	Xeroderma pigmentosum, complementation group A; Involved in DNA excision repair. Initiates repair by binding to damaged sites with various affinities, depending on the photoproduct and the transcriptional state of the region. Required for UV-induced CHEK1 phosphorylation and the recruitment of CEP164 to cyclobutane pyrimidine dimmers (CPD), sites of DNA damage after UV irradiation (273 aa)
H2AFX	H2A histone family, member X; Variant histone H2A which replaces conventional H2A in a subset of nucleosomes. Nucleosomes wrap and compact DNA into chromatin, limiting DNA accessibility to the cellular machineries which require DNA as a template. Histones thereby play a central role in transcription regulation, DNA repair, DNA replication and chromosomal stability. DNA accessibility is regulated …
TFDP1	Transcription factor Dp-1; Can stimulate E2F-dependent transcription. Binds DNA cooperatively with E2F family members through the E2 recognition site, 5’-TTTC[CG]CGC-3’, found in the promoter region of a number of genes whose products are involved in cell cycle regulation or in DNA replication. The E2F1-DP complex appears to mediate both cell proliferation and apoptosis. Blocks adipocyte differen…
HSPA1B	Heat shock 70kDa protein 1B (641 aa)
HSPA1A	Heat shock 70kDa protein 1A; In cooperation with other chaperones, Hsp70s stabilize preexistent proteins against aggregation and mediate the folding of newly translated polypeptides in the cytosol as well as within organelles. These chaperones participate in all these processes through their ability to recognize nonnative conformations of other proteins. They bind extended peptide segments with a…
IRS2	Insulin receptor substrate 2; May mediate the control of various cellular processes by insulin (1338 aa)
TPP2	Tripeptidyl peptidase II; Component of the proteolytic cascade acting downstream of the 26S proteasome in the ubiquitin-proteasome pathway. May be able to complement the 26S proteasome function to some extent under conditions in which the latter is inhibited. Stimulates adipogenesis (By similarity) (1249 aa)
BMI1	BMI1 polycomb ring finger oncogene; Component of a Polycomb group (PcG) multiprotein PRC1- like complex, a complex class required to maintain the transcriptionally repressive state of many genes, including Hox genes, throughout development. PcG PRC1 complex acts via chromatin remodeling and modification of histones; it mediates monoubiquitination of histone H2A ’Lys-119’, rendering chromatin heri…
MYC	V-myc myelocytomatosis viral oncogene homolog (avian); Transcription factor that binds DNA in a non-specific manner, yet also specifically recognizes the core sequence 5’- CAC[GA]TG-3’. Activates the transcription of growth-related genes (454 aa)
TP73	Tumor protein p73; Participates in the apoptotic response to DNA damage. Isoforms containing the transactivation domain are pro-apoptotic, isoforms lacking the domain are anti-apoptotic and block the function of p53 and transactivating p73 isoforms. May be a tumor suppressor protein (636 aa)
POLA1	Polymerase (DNA directed), alpha 1, catalytic subunit; Plays an essential role in the initiation of DNA replication. During the S phase of the cell cycle, the DNA polymerase alpha complex (composed of a catalytic subunit POLA1/p180, a regulatory subunit POLA2/p70 and two primase subunits PRIM1/p49 and PRIM2/p58) is recruited to DNA at the replicative forks via direct interactions with MCM10 and W…
PCNA	Proliferating cell nuclear antigen; Auxiliary protein of DNA polymerase delta and is involved in the control of eukaryotic DNA replication by increasing the polymerase’s processibility during elongation of the leading strand. Induces a robust stimulatory effect on the 3’- 5’ exonuclease and 3’-phosphodiesterase, but not apurinic- apyrimidinic (AP) endonuclease, APEX2 activities. Has to be loaded …
FOXO1	Forkhead box O1; Transcription factor that is the main target of insulin signaling and regulates metabolic homeostasis in response to oxidative stress. Binds to the insulin response element (IRE) with consensus sequence 5’-TT[G/A]TTTTG-3’ and the related Daf-16 family binding element (DBE) with consensus sequence 5’- TT[G/A]TTTAC-3’. Activity suppressed by insulin. Main regulator of redox balance…
TFAP2A	Transcription factor AP-2 alpha (activating enhancer binding protein 2 alpha); Sequence-specific DNA-binding protein that interacts with inducible viral and cellular enhancer elements to regulate transcription of selected genes. AP-2 factors bind to the consensus sequence 5’-GCCNNNGGC-3’ and activate genes involved in a large spectrum of important biological functions including proper eye, face, …
EEF1E1	Eukaryotic translation elongation factor 1 epsilon 1; Positive modulator of ATM response to DNA damage (174 aa)
APTX	Aprataxin; DNA-binding protein involved in single-strand DNA break repair, double-strand DNA break repair and base excision repair. Resolves abortive DNA ligation intermediates formed either at base excision sites, or when DNA ligases attempt to repair non- ligatable breaks induced by reactive oxygen species. Catalyzes the release of adenylate groups covalently linked to 5’-phosphate termini, res…
KL	Klotho; May have weak glycosidase activity towards glucuronylated steroids. However, it lacks essential active site Glu residues at positions 239 and 872, suggesting it may be inactive as a glycosidase in vivo. May be involved in the regulation of calcium and phosphorus homeostasis by inhibiting the synthesis of active vitamin D (By similarity). Essential factor for the specific interaction betwe…
BRCA2	Breast cancer 2, early onset; Involved in double-strand break repair and/or homologous recombination. Binds RAD51 and potentiates recombinational DNA repair by promoting assembly of RAD51 onto single-stranded DNA (ssDNA). Acts by targeting RAD51 to ssDNA over double-stranded DNA, enabling RAD51 to displace replication protein-A (RPA) from ssDNA and stabilizing RAD51-ssDNA filaments by blocking AT…
IGFBP3	Insulin-like growth factor binding protein 3; IGF-binding proteins prolong the half-life of the IGFs and have been shown to either inhibit or stimulate the growth promoting effects of the IGFs on cell culture. They alter the interaction of IGFs with their cell surface receptors. Also exhibits IGF-independent antiproliferative and apoptotic effects mediated by its receptor TMEM219/IGFBP-3R (297 aa)
JAK2	Janus kinase 2; Non-receptor tyrosine kinase involved in various processes such as cell growth, development, differentiation or histone modifications. Mediates essential signaling events in both innate and adaptive immunity. In the cytoplasm, plays a pivotal role in signal transduction via its association with type I receptors such as growth hormone (GHR), prolactin (PRLR), leptin (LEPR), erythro…
TP53BP1	Tumor protein p53 binding protein 1; Plays a key role in the response to DNA damage. May have a role in checkpoint signaling during mitosis. Enhances TP53- mediated transcriptional activation (1977 aa)
CHEK2	Checkpoint kinase 2 (586 aa)
RAD51	RAD51 homolog (S. cerevisiae) (340 aa)
SIRT3	Sirtuin 3; NAD-dependent protein deacetylase. Activates or deactivates mitochondrial target proteins by deacetylating key lysine residues. Known targets include ACSS1, IDH, GDH, SOD2, PDHA1, LCAD, SDHA and the ATP synthase subunit ATP5O. Contributes to the regulation of the cellular energy metabolism. Important for regulating tissue-specific ATP levels (399 aa)
ARNTL	Aryl hydrocarbon receptor nuclear translocator-like; Transcriptional activator which forms a core component of the circadian clock. The circadian clock, an internal time- keeping system, regulates various physiological processes through the generation of approximately 24 hour circadian rhythms in gene expression, which are translated into rhythms in metabolism and behavior. It is derived from the…
SQSTM1	Sequestosome 1; Autophagy receptor that interacts directly with both the cargo to become degraded and an autophagy modifier of the MAP1 LC3 family. Required both for the formation and autophagic degradation of polyubiquitin-containing bodies, called ALIS (aggresome-like induced structures) and links ALIS to the autophagic machinery. Involved in midbody ring degradation. May regulate the activatio…
ERCC2	Excision repair cross-complementing rodent repair deficiency, complementation group 2; ATP-dependent 5’-3’ DNA helicase, component of the core- TFIIH basal transcription factor. Involved in nucleotide excision repair (NER) of DNA by opening DNA around the damage, and in RNA transcription by RNA polymerase II by anchoring the CDK-activating kinase (CAK) complex, composed of CDK7, cyclin H and MAT1…
XRCC5	X-ray repair complementing defective repair in Chinese hamster cells 5 (double-strand-break rejoining); Single-stranded DNA-dependent ATP-dependent helicase. Has a role in chromosome translocation. The DNA helicase II complex binds preferentially to fork-like ends of double-stranded DNA in a cell cycle-dependent manner. It works in the 3’-5’ direction. Binding to DNA may be mediated by XRCC6. Inv…
SUMO1	SMT3 suppressor of mif two 3 homolog 1 (S. cerevisiae); Ubiquitin-like protein that can be covalently attached to proteins as a monomer or a lysine-linked polymer. Covalent attachment via an isopeptide bond to its substrates requires prior activation by the E1 complex SAE1-SAE2 and linkage to the E2 enzyme UBE2I, and can be promoted by E3 ligases such as PIAS1-4, RANBP2 or CBX4. This post-transla…
CDK1	Cyclin-dependent kinase 1; Plays a key role in the control of the eukaryotic cell cycle by modulating the centrosome cycle as well as mitotic onset; promotes G2-M transition, and regulates G1 progress and G1-S transition via association with multiple interphase cyclins. Required in higher cells for entry into S-phase and mitosis. Phosphorylates PARVA/actopaxin, APC, AMPH, APC, BARD1, Bcl- xL/BCL2…
NFE2L2	Nuclear factor (erythroid-derived 2)-like 2; Transcription activator that binds to antioxidant response (ARE) elements in the promoter regions of target genes. Important for the coordinated up-regulation of genes in response to oxidative stress. May be involved in the transcriptional activation of genes of the beta-globin cluster by mediating enhancer activity of hypersensitive site 2 of the beta…
GSTP1	Glutathione S-transferase pi 1; Conjugation of reduced glutathione to a wide number of exogenous and endogenous hydrophobic electrophiles. Regulates negatively CDK5 activity via p25/p35 translocation to prevent neurodegeneration (210 aa)
TRPV1	Transient receptor potential cation channel, subfamily V, member 1; Ligand-activated non-selective calcium permeant cation channel involved in detection of noxious chemical and thermal stimuli. Seems to mediate proton influx and may be involved in intracellular acidosis in nociceptive neurons. Involved in mediation of inflammatory pain and hyperalgesia. Sensitized by a phosphatidylinositol second…
SUN1	Sad1 and UNC84 domain containing 1; Component of SUN-protein-containing multivariate complexes also called LINC complexes which link the nucleoskeleton and cytoskeleton by providing versatile outer nuclear membrane attachment sites for cytoskeletal filaments. Required for interkinetic nuclear migration (INM) and essential for nucleokinesis and centrosome-nucleus coupling during radial neuronal mi…
NCOR2	Nuclear receptor corepressor 2; Transcriptional corepressor. Mediates the transcriptional repression activity of some nuclear receptors by promoting chromatin condensation, thus preventing access of the basal transcription. Isoform 1 and isoform 5 have different affinities for different nuclear receptors. Involved in the regulation BCL6-dependent of the germinal center (GC) reactions, mainly thro…
RELA	V-rel reticuloendotheliosis viral oncogene homolog A (avian); NF-kappa-B is a pleiotropic transcription factor present in almost all cell types and is the endpoint of a series of signal transduction events that are initiated by a vast array of stimuli related to many biological processes such as inflammation, immunity, differentiation, cell growth, tumorigenesis and apoptosis. NF-kappa-B is a hom…
CREB1	cAMP responsive element binding protein 1; Phosphorylation-dependent transcription factor that stimulates transcription upon binding to the DNA cAMP response element (CRE), a sequence present in many viral and cellular promoters. Transcription activation is enhanced by the TORC coactivators which act independently of Ser-133 phosphorylation. Involved in different cellular processes including the …
MAPK9	Mitogen-activated protein kinase 9; Serine/threonine-protein kinase involved in various processes such as cell proliferation, differentiation, migration, transformation and programmed cell death. Extracellular stimuli such as proinflammatory cytokines or physical stress stimulate the stress-activated protein kinase/c-Jun N-terminal kinase (SAP/JNK) signaling pathway. In this cascade, two dual spe…
IGF2	Insulin-like growth factor 2 (somatomedin A); The insulin-like growth factors possess growth-promoting activity. In vitro, they are potent mitogens for cultured cells. IGF-II is influenced by placental lactogen and may play a role in fetal development (236 aa)
FGFR1	Fibroblast growth factor receptor 1; Tyrosine-protein kinase that acts as cell-surface receptor for fibroblast growth factors and plays an essential role in the regulation of embryonic development, cell proliferation, differentiation and migration. Required for normal mesoderm patterning and correct axial organization during embryonic development, normal skeletogenesis and normal development of t…
CDKN2A	Cyclin-dependent kinase inhibitor 2A; Acts as a negative regulator of the proliferation of normal cells by interacting strongly with CDK4 and CDK6. This inhibits their ability to interact with cyclins D and to phosphorylate the retinoblastoma protein (167 aa)
TOP2B	Topoisomerase (DNA) II beta 180kDa; Control of topological states of DNA by transient breakage and subsequent rejoining of DNA strands. Topoisomerase II makes double-strand breaks (1621 aa)
TNF	Tumor necrosis factor; Cytokine that binds to TNFRSF1A/TNFR1 and TNFRSF1B/TNFBR. It is mainly secreted by macrophages and can induce cell death of certain tumor cell lines. It is potent pyrogen causing fever by direct action or by stimulation of interleukin-1 secretion and is implicated in the induction of cachexia, Under certain conditions it can stimulate cell proliferation and induce cell diff…
SHC1	SHC (Src homology 2 domain containing) transforming protein 1; Signaling adapter that couples activated growth factor receptors to signaling pathways. Participates in a signaling cascade initiated by activated KIT and KITLG/SCF. Isoform p46Shc and isoform p52Shc, once phosphorylated, couple activated receptor tyrosine kinases to Ras via the recruitment of the GRB2/SOS complex and are implicated i…
POLD1	Polymerase (DNA directed), delta 1, catalytic subunit; Possesses two enzymatic activities- DNA synthesis (polymerase) and an exonucleolytic activity that degrades single stranded DNA in the 3’- to 5’-direction. Required with its accessory proteins (proliferating cell nuclear antigen (PCNA) and replication factor C (RFC) or activator 1) for leading strand synthesis. Also involved in completing Oka…
GPX1	Glutathione peroxidase 1; Protects the hemoglobin in erythrocytes from oxidative breakdown (203 aa)
PEX5	Peroxisomal biogenesis factor 5; Binds to the C-terminal PTS1-type tripeptide peroxisomal targeting signal (SKL-type) and plays an essential role in peroxisomal protein import (654 aa)
PRKCA	Protein kinase C, alpha; Calcium-activated, phospholipid- and diacylglycerol (DAG)-dependent serine/threonine-protein kinase that is involved in positive and negative regulation of cell proliferation, apoptosis, differentiation, migration and adhesion, tumorigenesis, cardiac hypertrophy, angiogenesis, platelet function and inflammation, by directly phosphorylating targets such as RAF1, BCL2, CSPG…
TOP2A	Topoisomerase (DNA) II alpha 170kDa; Control of topological states of DNA by transient breakage and subsequent rejoining of DNA strands. Topoisomerase II makes double-strand breaks. Essential during mitosis and meiosis for proper segregation of daughter chromosomes. May play a role in regulating the period length of ARNTL/BMAL1 transcriptional oscillation (By similarity) (1531 aa)
BDNF	Brain-derived neurotrophic factor; During development, promotes the survival and differentiation of selected neuronal populations of the peripheral and central nervous systems. Participates in axonal growth, pathfinding and in the modulation of dendritic growth and morphology. Major regulator of synaptic transmission and plasticity at adult synapses in many regions of the CNS. The versatility of …
DHX36	DEAH (Asp-Glu-Ala-His) box polypeptide 36; Proposed to have a global role in regulating mRNA expression including transcriptional regulation and mRNA stability. Binds with high affinity to and resolves tetramolecular RNA and DNA quadruplex structures. Unwinds intramolecular quadruplexes derived from the ZIC1 and the MYC promoters. Binds to quadruplex structures in the promoters of YY1 and ALPL ge…
MDM2	Mdm2, p53 E3 ubiquitin protein ligase homolog (mouse); E3 ubiquitin-protein ligase that mediates ubiquitination of p53/TP53, leading to its degradation by the proteasome. Inhibits p53/TP53- and p73/TP73-mediated cell cycle arrest and apoptosis by binding its transcriptional activation domain. Also acts as a ubiquitin ligase E3 toward itself and ARRB1. Permits the nuclear export of p53/TP53. Promo…
BRCA1	Breast cancer 1, early onset; E3 ubiquitin-protein ligase that specifically mediates the formation of ’Lys-6’-linked polyubiquitin chains and plays a central role in DNA repair by facilitating cellular responses to DNA damage. It is unclear whether it also mediates the formation of other types of polyubiquitin chains. The E3 ubiquitin-protein ligase activity is required for its tumor suppressor f…
ADCY5	Adenylate cyclase 5; Catalyzes the formation of the signaling molecule cAMP in response to G-protein signaling (PubMed-15385642, PubMed-26206488, PubMed-24700542). Mediates signaling downstream of ADRB1 (PubMed-24700542). Regulates the increase of free cytosolic Ca(2+) in response to increased blood glucose levels and contributes to the regulation of Ca(2+)-dependent insulin secretion (PubMed-247…
CEBPA	CCAAT/enhancer binding protein (C/EBP), alpha; Transcription factor that coordinates proliferation arrest and the differentiation of myeloid progenitors, adipocytes, hepatocytes, and cells of the lung and the placenta. Binds directly to the consensus DNA sequence 5’-T[TG]NNGNAA[TG]-3’ acting as an activator on distinct target genes (PubMed-11242107). During early embryogenesis, plays essential an…
HDAC2	Histone deacetylase 2; Responsible for the deacetylation of lysine residues on the N-terminal part of the core histones (H2A, H2B, H3 and H4). Histone deacetylation gives a tag for epigenetic repression and plays an important role in transcriptional regulation, cell cycle progression and developmental events. Histone deacetylases act via the formation of large multiprotein complexes. Forms transc…
IKBKB	Inhibitor of kappa light polypeptide gene enhancer in B-cells, kinase beta; Serine kinase that plays an essential role in the NF- kappa-B signaling pathway which is activated by multiple stimuli such as inflammatory cytokines, bacterial or viral products, DNA damages or other cellular stresses. Acts as part of the canonical IKK complex in the conventional pathway of NF-kappa-B activation and phos…
HSF1	Heat shock transcription factor 1; DNA-binding protein that specifically binds heat shock promoter elements (HSE) and activates transcription. In higher eukaryotes, HSF is unable to bind to the HSE unless the cells are heat shocked (529 aa)
DDIT3	DNA-damage-inducible transcript 3; Multifunctional transcription factor in ER stress response. Plays an essential role in the response to a wide variety of cell stresses and induces cell cycle arrest and apoptosis in response to ER stress. Plays a dual role both as an inhibitor of CCAAT/enhancer-binding protein (C/EBP) function and as an activator of other genes. Acts as a dominant-negative regul…

## Sheet: KLF4 related
KLF4	Kruppel-like factor 4 (gut) (479 aa)
SIRT1	Sirtuin 1; NAD-dependent protein deacetylase that links transcriptional regulation directly to intracellular energetics and participates in the coordination of several separated cellular functions such as cell cycle, response to DNA damage, metobolism, apoptosis and autophagy. Can modulate chromatin function through deacetylation of histones and can promote alterations in the methylation of histo…
TBP	TATA box binding protein; General transcription factor that functions at the core of the DNA-binding multiprotein factor TFIID. Binding of TFIID to the TATA box is the initial transcriptional step of the pre- initiation complex (PIC), playing a role in the activation of eukaryotic genes transcribed by RNA polymerase II. Component of the transcription factor SL1/TIF-IB complex, which is involved i…
PIN1	Peptidylprolyl cis/trans isomerase, NIMA-interacting 1; Peptidyl-prolyl cis/trans isomerase (PPIase) that binds to and isomerizes specific phosphorylated Ser/Thr-Pro (pSer/Thr- Pro) motifs in a subset of proteins, resulting in conformational changes in the proteins (PubMed-21497122, PubMed-22033920). Displays a preference for an acidic residue N-terminal to the isomerized proline bond. Regulates …
GDF11	Growth differentiation factor 11; Secreted signal that acts globally to specify positional identity along the anterior/posterior axis during development. Play critical roles in patterning both mesodermal and neural tissues and in establishing the skeletal pattern (407 aa)
LMNB1	Lamin B1; Lamins are components of the nuclear lamina, a fibrous layer on the nucleoplasmic side of the inner nuclear membrane, which is thought to provide a framework for the nuclear envelope and may also interact with chromatin (586 aa)
ERCC3	Excision repair cross-complementing rodent repair deficiency, complementation group 3; ATP-dependent 3’-5’ DNA helicase, component of the core- TFIIH basal transcription factor, involved in nucleotide excision repair (NER) of DNA and, when complexed to CAK, in RNA transcription by RNA polymerase II. Acts by opening DNA either around the RNA transcription start site or the DNA damage (782 aa)
STAT5B	Signal transducer and activator of transcription 5B; Carries out a dual function- signal transduction and activation of transcription. Mediates cellular responses to the cytokine KITLG/SCF and other growth factors. Binds to the GAS element and activates PRL-induced transcription (787 aa)
FEN1	Flap structure-specific endonuclease 1; Structure-specific nuclease with 5’-flap endonuclease and 5’-3’ exonuclease activities involved in DNA replication and repair. During DNA replication, cleaves the 5’-overhanging flap structure that is generated by displacement synthesis when DNA polymerase encounters the 5’-end of a downstream Okazaki fragment. It enters the flap from the 5’-end and then tr…
ERCC4	Excision repair cross-complementing rodent repair deficiency, complementation group 4; Catalytic component of a structure-specific DNA repair endonuclease responsible for the 5-prime incision during DNA repair. Involved in homologous recombination that assists in removing interstrand cross-link (916 aa)
UBE2I	Ubiquitin-conjugating enzyme E2I; Accepts the ubiquitin-like proteins SUMO1, SUMO2, SUMO3 and SUMO4 from the UBLE1A-UBLE1B E1 complex and catalyzes their covalent attachment to other proteins with the help of an E3 ligase such as RANBP2, CBX4 and ZNF451. Can catalyze the formation of poly-SUMO chains. Necessary for sumoylation of FOXL2 and KAT5. Essential for nuclear architecture and chromosome s…
BCL2	B-cell CLL/lymphoma 2; Suppresses apoptosis in a variety of cell systems including factor-dependent lymphohematopoietic and neural cells. Regulates cell death by controlling the mitochondrial membrane permeability. Appears to function in a feedback loop system with caspases. Inhibits caspase activity either by preventing the release of cytochrome c from the mitochondria and/or by binding to the a…
HSP90AA1	Heat shock protein 90kDa alpha (cytosolic), class A member 1; Molecular chaperone that promotes the maturation, structural maintenance and proper regulation of specific target proteins involved for instance in cell cycle control and signal transduction. Undergoes a functional cycle that is linked to its ATPase activity. This cycle probably induces conformational changes in the client proteins, th…
FOXM1	Forkhead box M1; Transcriptional factor regulating the expression of cell cycle genes essential for DNA replication and mitosis. Plays a role in the control of cell proliferation. Plays also a role in DNA breaks repair participating in the DNA damage checkpoint response (801 aa)
E2F1	E2F transcription factor 1; Transcription activator that binds DNA cooperatively with DP proteins through the E2 recognition site, 5’-TTTC[CG]CGC- 3’ found in the promoter region of a number of genes whose products are involved in cell cycle regulation or in DNA replication. The DRTF1/E2F complex functions in the control of cell-cycle progression from G1 to S phase. E2F1 binds preferentially RB1 …
BLM	Bloom syndrome, RecQ helicase-like; Participates in DNA replication and repair. Exhibits a magnesium-dependent ATP-dependent DNA-helicase activity that unwinds single- and double-stranded DNA in a 3’-5’ direction. Involved in 5’-end resection of DNA during double-strand break (DSB) repair- unwinds DNA and recruits DNA2 which mediates the cleavage of 5’-ssDNA. Negatively regulates sister chromatid…
SIN3A	SIN3 transcription regulator homolog A (yeast); Acts as a transcriptional repressor. Corepressor for REST. Interacts with MXI1 to repress MYC responsive genes and antagonize MYC oncogenic activities. Also interacts with MXD1-MAX heterodimers to repress transcription by tethering SIN3A to DNA. Acts cooperatively with OGT to repress transcription in parallel with histone deacetylation. Involved in …
PARP1	Poly (ADP-ribose) polymerase 1; Involved in the base excision repair (BER) pathway, by catalyzing the poly(ADP-ribosyl)ation of a limited number of acceptor proteins involved in chromatin architecture and in DNA metabolism. This modification follows DNA damages and appears as an obligatory step in a detection/signaling pathway leading to the reparation of DNA strand breaks. Mediates the poly(ADP-…
HDAC1	Histone deacetylase 1; Responsible for the deacetylation of lysine residues on the N-terminal part of the core histones (H2A, H2B, H3 and H4). Histone deacetylation gives a tag for epigenetic repression and plays an important role in transcriptional regulation, cell cycle progression and developmental events. Histone deacetylases act via the formation of large multiprotein complexes. Deacetylates…
H2AFX	H2A histone family, member X; Variant histone H2A which replaces conventional H2A in a subset of nucleosomes. Nucleosomes wrap and compact DNA into chromatin, limiting DNA accessibility to the cellular machineries which require DNA as a template. Histones thereby play a central role in transcription regulation, DNA repair, DNA replication and chromosomal stability. DNA accessibility is regulated …
TP53BP1	Tumor protein p53 binding protein 1; Plays a key role in the response to DNA damage. May have a role in checkpoint signaling during mitosis. Enhances TP53- mediated transcriptional activation (1977 aa)
RAD51	RAD51 homolog (S. cerevisiae) (340 aa)
TOP2A	Topoisomerase (DNA) II alpha 170kDa; Control of topological states of DNA by transient breakage and subsequent rejoining of DNA strands. Topoisomerase II makes double-strand breaks. Essential during mitosis and meiosis for proper segregation of daughter chromosomes. May play a role in regulating the period length of ARNTL/BMAL1 transcriptional oscillation (By similarity) (1531 aa)

## Sheet: KLF4 related KEGG
#pathway ID	pathway description	observed gene count	false discovery rate	matching proteins in your network (IDs)	matching proteins in your network (labels)
5206	MicroRNAs in cancer	5	0.000136	ENSP00000212015,ENSP00000324897,ENSP00000329623,ENSP00000345571,ENSP00000362649	BCL2,E2F1,HDAC1,SIRT1,UBE2I
5200	Pathways in cancer	6	0.000162	ENSP00000293328,ENSP00000329623,ENSP00000335153,ENSP00000345571,ENSP00000362649,ENSP00000372088	BCL2,E2F1,HDAC1,HSP90AA1,RAD51,STAT5B
3460	Fanconi anemia pathway	3	0.00239	ENSP00000310520,ENSP00000347232,ENSP00000372088	BLM,ERCC4,RAD51
5220	Chronic myeloid leukemia	3	0.00445	ENSP00000293328,ENSP00000345571,ENSP00000362649	E2F1,HDAC1,STAT5B
4064	NF-kappa B signaling pathway	3	0.00612	ENSP00000324897,ENSP00000329623,ENSP00000355759	BCL2,PARP1,UBE2I
5215	Prostate cancer	3	0.00612	ENSP00000329623,ENSP00000335153,ENSP00000345571	BCL2,E2F1,HSP90AA1
3440	Homologous recombination	2	0.0171	ENSP00000347232,ENSP00000372088	BLM,RAD51
5161	Hepatitis B	3	0.0177	ENSP00000293328,ENSP00000329623,ENSP00000345571	BCL2,E2F1,STAT5B
3410	Base excision repair	2	0.0199	ENSP00000305480,ENSP00000355759	FEN1,PARP1
3022	Basal transcription factors	2	0.0249	ENSP00000230354,ENSP00000285398	ERCC3,TBP
3420	Nucleotide excision repair	2	0.0249	ENSP00000285398,ENSP00000310520	ERCC3,ERCC4
5016	Huntington s disease	3	0.0249	ENSP00000230354,ENSP00000353622,ENSP00000362649	HDAC1,SIN3A,TBP
5169	Epstein-Barr virus infection	3	0.0249	ENSP00000230354,ENSP00000329623,ENSP00000362649	BCL2,HDAC1,TBP
5203	Viral carcinogenesis	3	0.0249	ENSP00000230354,ENSP00000293328,ENSP00000362649	HDAC1,STAT5B,TBP
5212	Pancreatic cancer	2	0.0407	ENSP00000345571,ENSP00000372088	E2F1,RAD51
5031	Amphetamine addiction	2	0.0432	ENSP00000212015,ENSP00000362649	HDAC1,SIRT1
5166	HTLV-I infection	3	0.045	ENSP00000230354,ENSP00000293328,ENSP00000345571	E2F1,STAT5B,TBP

## Sheet: ALDH1A1-3
ALDH1A1	Aldehyde dehydrogenase 1 family, member A1; Binds free retinal and cellular retinol-binding protein- bound retinal. Can convert/oxidize retinaldehyde to retinoic acid (By similarity) (501 aa)
SIRT1	Sirtuin 1; NAD-dependent protein deacetylase that links transcriptional regulation directly to intracellular energetics and participates in the coordination of several separated cellular functions such as cell cycle, response to DNA damage, metobolism, apoptosis and autophagy. Can modulate chromatin function through deacetylation of histones and can promote alterations in the methylation of histo…
NR3C1	Nuclear receptor subfamily 3, group C, member 1 (glucocorticoid receptor); Isoform Alpha-D3- Has lowest transcriptional activation activity of all isoforms created by alternative initiation (PubMed-15866175, PubMed-23820903). Has transcriptional repression activity (PubMed-23303127) (778 aa)
PIN1	Peptidylprolyl cis/trans isomerase, NIMA-interacting 1; Peptidyl-prolyl cis/trans isomerase (PPIase) that binds to and isomerizes specific phosphorylated Ser/Thr-Pro (pSer/Thr- Pro) motifs in a subset of proteins, resulting in conformational changes in the proteins (PubMed-21497122, PubMed-22033920). Displays a preference for an acidic residue N-terminal to the isomerized proline bond. Regulates …
GDF11	Growth differentiation factor 11; Secreted signal that acts globally to specify positional identity along the anterior/posterior axis during development. Play critical roles in patterning both mesodermal and neural tissues and in establishing the skeletal pattern (407 aa)
ERCC8	Excision repair cross-complementing rodent repair deficiency, complementation group 8; Substrate-recognition component of the CSA complex, a DCX (DDB1-CUL4-X-box) E3 ubiquitin-protein ligase complex, involved in transcription-coupled nucleotide excision repair. The CSA complex (DCX(ERCC8) complex) promotes the ubiquitination and subsequent proteasomal degradation of ERCC6 in a UV-dependent manner…
TP53	Tumor protein p53; Acts as a tumor suppressor in many tumor types; induces growth arrest or apoptosis depending on the physiological circumstances and cell type. Involved in cell cycle regulation as a trans-activator that acts to negatively regulate cell division by controlling a set of genes required for this process. One of the activated genes is an inhibitor of cyclin-dependent kinases. Apopto…
TERF1	Telomeric repeat binding factor (NIMA-interacting) 1; Binds the telomeric double-stranded 5’-TTAGGG-3’ repeat and negatively regulates telomere length. Involved in the regulation of the mitotic spindle. Component of the shelterin complex (telosome) that is involved in the regulation of telomere length and protection. Shelterin associates with arrays of double- stranded 5’-TTAGGG-3’ repeats added …
EIF5A2	Eukaryotic translation initiation factor 5A2; mRNA-binding protein involved in translation elongation. Has an important function at the level of mRNA turnover, probably acting downstream of decapping. Involved in actin dynamics and cell cycle progression, mRNA decay and probably in a pathway involved in stress response and maintenance of cell wall integrity. Functions as a regulator of apoptosis.…
WRN	Werner syndrome, RecQ helicase-like; Multifunctional enzyme that has both magnesium and ATP- dependent DNA-helicase activity and 3’->5’ exonuclease activity towards double-stranded DNA with a 5’-overhang. Has no nuclease activity towards single-stranded DNA or blunt-ended double- stranded DNA. Binds preferentially to DNA substrates containing alternate secondary structures, such as replication fo…
IRS1	Insulin receptor substrate 1; May mediate the control of various cellular processes by insulin. When phosphorylated by the insulin receptor binds specifically to various cellular proteins containing SH2 domains such as phosphatidylinositol 3-kinase p85 subunit or GRB2. Activates phosphatidylinositol 3-kinase when bound to the regulatory p85 subunit (By similarity) (1242 aa)
HRAS	v-Ha-ras Harvey rat sarcoma viral oncogene homolog; Ras proteins bind GDP/GTP and possess intrinsic GTPase activity (189 aa)
MSRA	Methionine sulfoxide reductase A; Has an important function as a repair enzyme for proteins that have been inactivated by oxidation. Catalyzes the reversible oxidation-reduction of methionine sulfoxide in proteins to methionine (235 aa)
UBE2I	Ubiquitin-conjugating enzyme E2I; Accepts the ubiquitin-like proteins SUMO1, SUMO2, SUMO3 and SUMO4 from the UBLE1A-UBLE1B E1 complex and catalyzes their covalent attachment to other proteins with the help of an E3 ligase such as RANBP2, CBX4 and ZNF451. Can catalyze the formation of poly-SUMO chains. Necessary for sumoylation of FOXL2 and KAT5. Essential for nuclear architecture and chromosome s…
HSP90AA1	Heat shock protein 90kDa alpha (cytosolic), class A member 1; Molecular chaperone that promotes the maturation, structural maintenance and proper regulation of specific target proteins involved for instance in cell cycle control and signal transduction. Undergoes a functional cycle that is linked to its ATPase activity. This cycle probably induces conformational changes in the client proteins, th…
FOXM1	Forkhead box M1; Transcriptional factor regulating the expression of cell cycle genes essential for DNA replication and mitosis. Plays a role in the control of cell proliferation. Plays also a role in DNA breaks repair participating in the DNA damage checkpoint response (801 aa)
CTNNB1	Catenin (cadherin-associated protein), beta 1, 88kDa; Key downstream component of the canonical Wnt signaling pathway. In the absence of Wnt, forms a complex with AXIN1, AXIN2, APC, CSNK1A1 and GSK3B that promotes phosphorylation on N-terminal Ser and Thr residues and ubiquitination of CTNNB1 via BTRC and its subsequent degradation by the proteasome. In the presence of Wnt ligand, CTNNB1 is not u…
BLM	Bloom syndrome, RecQ helicase-like; Participates in DNA replication and repair. Exhibits a magnesium-dependent ATP-dependent DNA-helicase activity that unwinds single- and double-stranded DNA in a 3’-5’ direction. Involved in 5’-end resection of DNA during double-strand break (DSB) repair- unwinds DNA and recruits DNA2 which mediates the cleavage of 5’-ssDNA. Negatively regulates sister chromatid…
TOP2A	Topoisomerase (DNA) II alpha 170kDa; Control of topological states of DNA by transient breakage and subsequent rejoining of DNA strands. Topoisomerase II makes double-strand breaks. Essential during mitosis and meiosis for proper segregation of daughter chromosomes. May play a role in regulating the period length of ARNTL/BMAL1 transcriptional oscillation (By similarity) (1531 aa)
ALDH1A3	Aldehyde dehydrogenase 1 family, member A3; Recognizes as substrates free retinal and cellular retinol-binding protein-bound retinal. Seems to be the key enzyme in the formation of an RA gradient along the dorso-ventral axis during the early eye development and also in the development of the olfactory system (By similarity) (512 aa)
TBP	TATA box binding protein; General transcription factor that functions at the core of the DNA-binding multiprotein factor TFIID. Binding of TFIID to the TATA box is the initial transcriptional step of the pre- initiation complex (PIC), playing a role in the activation of eukaryotic genes transcribed by RNA polymerase II. Component of the transcription factor SL1/TIF-IB complex, which is involved i…
CREBBP	CREB binding protein; Acetylates histones, giving a specific tag for transcriptional activation. Also acetylates non-histone proteins, like NCOA3 and FOXO1. Binds specifically to phosphorylated CREB and enhances its transcriptional activity toward cAMP-responsive genes. Acts as a coactivator of ALX1. Acts as a circadian transcriptional coactivator which enhances the activity of the circadian tran…
ERCC8	Excision repair cross-complementing rodent repair deficiency, complementation group 8; Substrate-recognition component of the CSA complex, a DCX (DDB1-CUL4-X-box) E3 ubiquitin-protein ligase complex, involved in transcription-coupled nucleotide excision repair. The CSA complex (DCX(ERCC8) complex) promotes the ubiquitination and subsequent proteasomal degradation of ERCC6 in a UV-dependent manner…
GTF2H2	General transcription factor IIH, polypeptide 2, 44kDa; Component of the core-TFIIH basal transcription factor involved in nucleotide excision repair (NER) of DNA and, when complexed to CAK, in RNA transcription by RNA polymerase II. The N-terminus interacts with and regulates XPD whereas an intact C- terminus is required for a successful escape of RNAP II form the promoter (395 aa)
HOXC4	Homeobox C4; Sequence-specific transcription factor which is part of a developmental regulatory system that provides cells with specific positional identities on the anterior-posterior axis (264 aa)
HSP90AA1	Heat shock protein 90kDa alpha (cytosolic), class A member 1; Molecular chaperone that promotes the maturation, structural maintenance and proper regulation of specific target proteins involved for instance in cell cycle control and signal transduction. Undergoes a functional cycle that is linked to its ATPase activity. This cycle probably induces conformational changes in the client proteins, th…
RET	Ret proto-oncogene; Receptor tyrosine-protein kinase involved in numerous cellular mechanisms including cell proliferation, neuronal navigation, cell migration, and cell differentiation upon binding with glial cell derived neurotrophic factor family ligands. Phosphorylates PTK2/FAK1. Regulates both cell death/survival balance and positional information. Required for the molecular mechanisms orche…
MAX	MYC associated factor X; Transcription regulator. Forms a sequence-specific DNA- binding protein complex with MYC or MAD which recognizes the core sequence 5’-CAC[GA]TG-3’. The MYC-MAX complex is a transcriptional activator, whereas the MAD-MAX complex is a repressor. May repress transcription via the recruitment of a chromatin remodeling complex containing H3 ’Lys-9’ histone methyltransferase ac…
SIN3A	SIN3 transcription regulator homolog A (yeast); Acts as a transcriptional repressor. Corepressor for REST. Interacts with MXI1 to repress MYC responsive genes and antagonize MYC oncogenic activities. Also interacts with MXD1-MAX heterodimers to repress transcription by tethering SIN3A to DNA. Acts cooperatively with OGT to repress transcription in parallel with histone deacetylation. Involved in …
PARP1	Poly (ADP-ribose) polymerase 1; Involved in the base excision repair (BER) pathway, by catalyzing the poly(ADP-ribosyl)ation of a limited number of acceptor proteins involved in chromatin architecture and in DNA metabolism. This modification follows DNA damages and appears as an obligatory step in a detection/signaling pathway leading to the reparation of DNA strand breaks. Mediates the poly(ADP-…
PTEN	Phosphatase and tensin homolog; Tumor suppressor. Acts as a dual-specificity protein phosphatase, dephosphorylating tyrosine-, serine- and threonine- phosphorylated proteins. Also acts as a lipid phosphatase, removing the phosphate in the D3 position of the inositol ring from phosphatidylinositol 3,4,5-trisphosphate, phosphatidylinositol 3,4-diphosphate, phosphatidylinositol 3- phosphate and inos…
SIRT3	Sirtuin 3; NAD-dependent protein deacetylase. Activates or deactivates mitochondrial target proteins by deacetylating key lysine residues. Known targets include ACSS1, IDH, GDH, SOD2, PDHA1, LCAD, SDHA and the ATP synthase subunit ATP5O. Contributes to the regulation of the cellular energy metabolism. Important for regulating tissue-specific ATP levels (399 aa)
IKBKB	Inhibitor of kappa light polypeptide gene enhancer in B-cells, kinase beta; Serine kinase that plays an essential role in the NF- kappa-B signaling pathway which is activated by multiple stimuli such as inflammatory cytokines, bacterial or viral products, DNA damages or other cellular stresses. Acts as part of the canonical IKK complex in the conventional pathway of NF-kappa-B activation and phos…

## Sheet: A1-3 related KEGG
#pathway ID	pathway description	observed gene count	false discovery rate	matching proteins in your network (IDs)	matching proteins in your network (labels)
5206	MicroRNAs in cancer	8	3.46e-09	ENSP00000212015,ENSP00000262367,ENSP00000269305,ENSP00000304895,ENSP00000309845,ENSP00000324897,ENSP00000361021,ENSP00000430684	CREBBP,HRAS,IKBKB,IRS1,PTEN,SIRT1,TP53,UBE2I
5215	Prostate cancer	7	3.46e-09	ENSP00000262367,ENSP00000269305,ENSP00000309845,ENSP00000335153,ENSP00000344456,ENSP00000361021,ENSP00000430684	CREBBP,CTNNB1,HRAS,HSP90AA1,IKBKB,PTEN,TP53
5200	Pathways in cancer	9	3.65e-08	ENSP00000262367,ENSP00000269305,ENSP00000309845,ENSP00000335153,ENSP00000344456,ENSP00000347942,ENSP00000351490,ENSP00000361021,ENSP00000430684	CREBBP,CTNNB1,HRAS,HSP90AA1,IKBKB,MAX,PTEN,RET,TP53
4068	FoxO signaling pathway	6	1.1e-06	ENSP00000212015,ENSP00000262367,ENSP00000304895,ENSP00000309845,ENSP00000361021,ENSP00000430684	CREBBP,HRAS,IKBKB,IRS1,PTEN,SIRT1
5216	Thyroid cancer	4	3.21e-06	ENSP00000269305,ENSP00000309845,ENSP00000344456,ENSP00000347942	CTNNB1,HRAS,RET,TP53
4919	Thyroid hormone signaling pathway	5	2.62e-05	ENSP00000262367,ENSP00000269305,ENSP00000309845,ENSP00000344456,ENSP00000353622	CREBBP,CTNNB1,HRAS,SIN3A,TP53
5213	Endometrial cancer	4	2.94e-05	ENSP00000269305,ENSP00000309845,ENSP00000344456,ENSP00000361021	CTNNB1,HRAS,PTEN,TP53
5166	HTLV-I infection	6	4.22e-05	ENSP00000230354,ENSP00000262367,ENSP00000269305,ENSP00000309845,ENSP00000344456,ENSP00000430684	CREBBP,CTNNB1,HRAS,IKBKB,TBP,TP53
5161	Hepatitis B	5	4.47e-05	ENSP00000262367,ENSP00000269305,ENSP00000309845,ENSP00000361021,ENSP00000430684	CREBBP,HRAS,IKBKB,PTEN,TP53
5203	Viral carcinogenesis	5	0.000147	ENSP00000230354,ENSP00000262367,ENSP00000269305,ENSP00000274400,ENSP00000309845	CREBBP,GTF2H2,HRAS,TBP,TP53
5222	Small cell lung cancer	4	0.000152	ENSP00000269305,ENSP00000351490,ENSP00000361021,ENSP00000430684	IKBKB,MAX,PTEN,TP53
4151	PI3K-Akt signaling pathway	6	0.000155	ENSP00000269305,ENSP00000304895,ENSP00000309845,ENSP00000335153,ENSP00000361021,ENSP00000430684	HRAS,HSP90AA1,IKBKB,IRS1,PTEN,TP53
4722	Neurotrophin signaling pathway	4	0.000446	ENSP00000269305,ENSP00000304895,ENSP00000309845,ENSP00000430684	HRAS,IKBKB,IRS1,TP53
4150	mTOR signaling pathway	3	0.00162	ENSP00000304895,ENSP00000361021,ENSP00000430684	IKBKB,IRS1,PTEN
5214	Glioma	3	0.00167	ENSP00000269305,ENSP00000309845,ENSP00000361021	HRAS,PTEN,TP53
5168	Herpes simplex infection	4	0.00182	ENSP00000230354,ENSP00000262367,ENSP00000269305,ENSP00000430684	CREBBP,IKBKB,TBP,TP53
5016	Huntington s disease	4	0.0019	ENSP00000230354,ENSP00000262367,ENSP00000269305,ENSP00000353622	CREBBP,SIN3A,TBP,TP53
5218	Melanoma	3	0.0019	ENSP00000269305,ENSP00000309845,ENSP00000361021	HRAS,PTEN,TP53
5220	Chronic myeloid leukemia	3	0.0019	ENSP00000269305,ENSP00000309845,ENSP00000430684	HRAS,IKBKB,TP53
5169	Epstein-Barr virus infection	4	0.00201	ENSP00000230354,ENSP00000262367,ENSP00000269305,ENSP00000430684	CREBBP,IKBKB,TBP,TP53
4064	NF-kappa B signaling pathway	3	0.00354	ENSP00000324897,ENSP00000355759,ENSP00000430684	IKBKB,PARP1,UBE2I
4916	Melanogenesis	3	0.00437	ENSP00000262367,ENSP00000309845,ENSP00000344456	CREBBP,CTNNB1,HRAS
4010	MAPK signaling pathway	4	0.00515	ENSP00000269305,ENSP00000309845,ENSP00000351490,ENSP00000430684	HRAS,IKBKB,MAX,TP53
4530	Tight junction	3	0.00891	ENSP00000309845,ENSP00000344456,ENSP00000361021	CTNNB1,HRAS,PTEN
5160	Hepatitis C	3	0.00891	ENSP00000269305,ENSP00000309845,ENSP00000430684	HRAS,IKBKB,TP53
4910	Insulin signaling pathway	3	0.00937	ENSP00000304895,ENSP00000309845,ENSP00000430684	HRAS,IKBKB,IRS1
4310	Wnt signaling pathway	3	0.00963	ENSP00000262367,ENSP00000269305,ENSP00000344456	CREBBP,CTNNB1,TP53
5219	Bladder cancer	2	0.0128	ENSP00000269305,ENSP00000309845	HRAS,TP53
5202	Transcriptional misregulation in cancer	3	0.0157	ENSP00000269305,ENSP00000351490,ENSP00000353622	MAX,SIN3A,TP53
3022	Basal transcription factors	2	0.0169	ENSP00000230354,ENSP00000274400	GTF2H2,TBP
4930	Type II diabetes mellitus	2	0.0171	ENSP00000304895,ENSP00000430684	IKBKB,IRS1
3420	Nucleotide excision repair	2	0.0173	ENSP00000265038,ENSP00000274400	ERCC8,GTF2H2
4510	Focal adhesion	3	0.0223	ENSP00000309845,ENSP00000344456,ENSP00000361021	CTNNB1,HRAS,PTEN
4621	NOD-like receptor signaling pathway	2	0.0223	ENSP00000335153,ENSP00000430684	HSP90AA1,IKBKB
5210	Colorectal cancer	2	0.0223	ENSP00000269305,ENSP00000344456	CTNNB1,TP53
5217	Basal cell carcinoma	2	0.0223	ENSP00000269305,ENSP00000344456	CTNNB1,TP53
5221	Acute myeloid leukemia	2	0.0223	ENSP00000309845,ENSP00000430684	HRAS,IKBKB
5223	Non-small cell lung cancer	2	0.0223	ENSP00000269305,ENSP00000309845	HRAS,TP53
5212	Pancreatic cancer	2	0.0248	ENSP00000269305,ENSP00000430684	IKBKB,TP53
4720	Long-term potentiation	2	0.0251	ENSP00000262367,ENSP00000309845	CREBBP,HRAS
5205	Proteoglycans in cancer	3	0.0251	ENSP00000269305,ENSP00000309845,ENSP00000344456	CTNNB1,HRAS,TP53
5211	Renal cell carcinoma	2	0.0253	ENSP00000262367,ENSP00000309845	CREBBP,HRAS
4115	p53 signaling pathway	2	0.0263	ENSP00000269305,ENSP00000361021	PTEN,TP53
4920	Adipocytokine signaling pathway	2	0.0264	ENSP00000304895,ENSP00000430684	IKBKB,IRS1
4622	RIG-I-like receptor signaling pathway	2	0.0268	ENSP00000247970,ENSP00000430684	IKBKB,PIN1
4662	B cell receptor signaling pathway	2	0.0268	ENSP00000309845,ENSP00000430684	HRAS,IKBKB
4520	Adherens junction	2	0.027	ENSP00000262367,ENSP00000344456	CREBBP,CTNNB1
4210	Apoptosis	2	0.0376	ENSP00000269305,ENSP00000430684	IKBKB,TP53
4915	Estrogen signaling pathway	2	0.0449	ENSP00000309845,ENSP00000335153	HRAS,HSP90AA1
4660	T cell receptor signaling pathway	2	0.0487	ENSP00000309845,ENSP00000430684	HRAS,IKBKB

## Sheet: NANOG
NANOG	Nanog homeobox; Transcription regulator involved in inner cell mass and embryonic stem (ES) cells proliferation and self-renewal. Imposes pluripotency on ES cells and prevents their differentiation towards extraembryonic endoderm and trophectoderm lineages. Blocks bone morphogenetic protein-induced mesoderm differentiation of ES cells by physically interacting with SMAD1 and interfering with the …
NR3C1	Nuclear receptor subfamily 3, group C, member 1 (glucocorticoid receptor); Isoform Alpha-D3- Has lowest transcriptional activation activity of all isoforms created by alternative initiation (PubMed-15866175, PubMed-23820903). Has transcriptional repression activity (PubMed-23303127) (778 aa)
HELLS	Helicase, lymphoid-specific; Plays an essential role in normal development and survival. Involved in regulation of the expansion or survival of lymphoid cells. Required for de novo or maintenance DNA methylation. May control silencing of the imprinted CDKN1C gene through DNA methylation. May play a role in formation and organization of heterochromatin, implying a functional role in the regulation…
RPA1	Replication protein A1, 70kDa; As part of the heterotrimeric replication protein A complex (RPA/RP-A), binds and stabilizes single-stranded DNA intermediates, that form during DNA replication or upon DNA stress. It prevents their reannealing and in parallel, recruits and activates different proteins and complexes involved in DNA metabolism. Thereby, it plays an essential role both in DNA replicat…
TERF2	Telomeric repeat binding factor 2; Binds the telomeric double-stranded 5’-TTAGGG-3’ repeat and plays a central role in telomere maintenance and protection against end-to-end fusion of chromosomes. In addition to its telomeric DNA-binding role, required to recruit a number of factors and enzymes required for telomere protection, including the shelterin complex, TERF2IP/RAP1 and DCLRE1B/Apollo. Com…
GDF11	Growth differentiation factor 11; Secreted signal that acts globally to specify positional identity along the anterior/posterior axis during development. Play critical roles in patterning both mesodermal and neural tissues and in establishing the skeletal pattern (407 aa)
PPARA	Peroxisome proliferator-activated receptor alpha; Ligand-activated transcription factor. Key regulator of lipid metabolism. Activated by the endogenous ligand 1-palmitoyl- 2-oleoyl-sn-glycerol-3-phosphocholine (16-0/18-1-GPC). Activated by oleylethanolamide, a naturally occurring lipid that regulates satiety. Receptor for peroxisome proliferators such as hypolipidemic drugs and fatty acids. Regul…
EIF5A2	Eukaryotic translation initiation factor 5A2; mRNA-binding protein involved in translation elongation. Has an important function at the level of mRNA turnover, probably acting downstream of decapping. Involved in actin dynamics and cell cycle progression, mRNA decay and probably in a pathway involved in stress response and maintenance of cell wall integrity. Functions as a regulator of apoptosis.…
FEN1	Flap structure-specific endonuclease 1; Structure-specific nuclease with 5’-flap endonuclease and 5’-3’ exonuclease activities involved in DNA replication and repair. During DNA replication, cleaves the 5’-overhanging flap structure that is generated by displacement synthesis when DNA polymerase encounters the 5’-end of a downstream Okazaki fragment. It enters the flap from the 5’-end and then tr…
IL7R	Interleukin 7 receptor; Receptor for interleukin-7. Also acts as a receptor for thymic stromal lymphopoietin (TSLP) (459 aa)
HIF1A	Hypoxia inducible factor 1, alpha subunit (basic helix-loop-helix transcription factor); Functions as a master transcriptional regulator of the adaptive response to hypoxia. Under hypoxic conditions, activates the transcription of over 40 genes, including erythropoietin, glucose transporters, glycolytic enzymes, vascular endothelial growth factor, HILPDA, and other genes whose protein products in…
STAT5A	Signal transducer and activator of transcription 5A; Carries out a dual function- signal transduction and activation of transcription. Mediates cellular responses to the cytokine KITLG/SCF and other growth factors. Mediates cellular responses to ERBB4. May mediate cellular responses to activated FGFR1, FGFR2, FGFR3 and FGFR4. Binds to the GAS element and activates PRL-induced transcription. Regul…
BLM	Bloom syndrome, RecQ helicase-like; Participates in DNA replication and repair. Exhibits a magnesium-dependent ATP-dependent DNA-helicase activity that unwinds single- and double-stranded DNA in a 3’-5’ direction. Involved in 5’-end resection of DNA during double-strand break (DSB) repair- unwinds DNA and recruits DNA2 which mediates the cleavage of 5’-ssDNA. Negatively regulates sister chromatid…
TXN	Thioredoxin; Participates in various redox reactions through the reversible oxidation of its active center dithiol to a disulfide and catalyzes dithiol-disulfide exchange reactions. Plays a role in the reversible S-nitrosylation of cysteine residues in target proteins, and thereby contributes to the response to intracellular nitric oxide. Nitrosylates the active site Cys of CASP3 in response to n…
BRCA2	Breast cancer 2, early onset; Involved in double-strand break repair and/or homologous recombination. Binds RAD51 and potentiates recombinational DNA repair by promoting assembly of RAD51 onto single-stranded DNA (ssDNA). Acts by targeting RAD51 to ssDNA over double-stranded DNA, enabling RAD51 to displace replication protein-A (RPA) from ssDNA and stabilizing RAD51-ssDNA filaments by blocking AT…
IGFBP3	Insulin-like growth factor binding protein 3; IGF-binding proteins prolong the half-life of the IGFs and have been shown to either inhibit or stimulate the growth promoting effects of the IGFs on cell culture. They alter the interaction of IGFs with their cell surface receptors. Also exhibits IGF-independent antiproliferative and apoptotic effects mediated by its receptor TMEM219/IGFBP-3R (297 aa)
NFE2L2	Nuclear factor (erythroid-derived 2)-like 2; Transcription activator that binds to antioxidant response (ARE) elements in the promoter regions of target genes. Important for the coordinated up-regulation of genes in response to oxidative stress. May be involved in the transcriptional activation of genes of the beta-globin cluster by mediating enhancer activity of hypersensitive site 2 of the beta…
POLD1	Polymerase (DNA directed), delta 1, catalytic subunit; Possesses two enzymatic activities- DNA synthesis (polymerase) and an exonucleolytic activity that degrades single stranded DNA in the 3’- to 5’-direction. Required with its accessory proteins (proliferating cell nuclear antigen (PCNA) and replication factor C (RFC) or activator 1) for leading strand synthesis. Also involved in completing Oka…
TOP2A	Topoisomerase (DNA) II alpha 170kDa; Control of topological states of DNA by transient breakage and subsequent rejoining of DNA strands. Topoisomerase II makes double-strand breaks. Essential during mitosis and meiosis for proper segregation of daughter chromosomes. May play a role in regulating the period length of ARNTL/BMAL1 transcriptional oscillation (By similarity) (1531 aa)

## Sheet: NANOG related KEGG
#pathway ID	pathway description	observed gene count	false discovery rate	matching proteins in your network (IDs)	matching proteins in your network (labels)
3440	Homologous recombination	4	2.09e-06	ENSP00000254719,ENSP00000347232,ENSP00000369497,ENSP00000406046	BLM,BRCA2,POLD1,RPA1
3030	DNA replication	3	0.000528	ENSP00000254719,ENSP00000305480,ENSP00000406046	FEN1,POLD1,RPA1
3460	Fanconi anemia pathway	3	0.00111	ENSP00000254719,ENSP00000347232,ENSP00000369497	BLM,BRCA2,RPA1
3430	Mismatch repair	2	0.0131	ENSP00000254719,ENSP00000406046	POLD1,RPA1
3410	Base excision repair	2	0.0218	ENSP00000305480,ENSP00000406046	FEN1,POLD1
3420	Nucleotide excision repair	2	0.0354	ENSP00000254719,ENSP00000406046	POLD1,RPA1

## Sheet: SOX2
ERCC1	Excision repair cross-complementing rodent repair deficiency, complementation group 1 (includes overlapping antisense sequence); Isoform 1- Non-catalytic component of a structure- specific DNA repair endonuclease responsible for the 5’-incision during DNA repair. Responsible, in conjunction with SLX4, for the first step in the repair of interstrand cross-links (ICL). Participates in the processin…
NFKB1	Nuclear factor of kappa light polypeptide gene enhancer in B-cells 1; NF-kappa-B is a pleiotropic transcription factor present in almost all cell types and is the endpoint of a series of signal transduction events that are initiated by a vast array of stimuli related to many biological processes such as inflammation, immunity, differentiation, cell growth, tumorigenesis and apoptosis. NF-kappa-B …
NR3C1	Nuclear receptor subfamily 3, group C, member 1 (glucocorticoid receptor); Isoform Alpha-D3- Has lowest transcriptional activation activity of all isoforms created by alternative initiation (PubMed-15866175, PubMed-23820903). Has transcriptional repression activity (PubMed-23303127) (778 aa)
EGR1	Early growth response 1; Transcriptional regulator. Recognizes and binds to the DNA sequence 5’-CGCCCCCGC-3’(EGR-site). Activates the transcription of target genes whose products are required for mitogenesis and differentiation (543 aa)
STAT3	Signal transducer and activator of transcription 3 (acute-phase response factor); Signal transducer and transcription activator that mediates cellular responses to interleukins, KITLG/SCF, LEP and other growth factors. Once activated, recruits coactivators, such as NCOA1 or MED1, to the promoter region of the target gene (PubMed-17344214). May mediate cellular responses to activated FGFR1, FGFR2,…
ATM	Ataxia telangiectasia mutated; Serine/threonine protein kinase which activates checkpoint signaling upon double strand breaks (DSBs), apoptosis and genotoxic stresses such as ionizing ultraviolet A light (UVA), thereby acting as a DNA damage sensor. Recognizes the substrate consensus sequence [ST]-Q. Phosphorylates ’Ser-139’ of histone variant H2AX/H2AFX at double strand breaks (DSBs), thereby re…
CEBPB	CCAAT/enhancer binding protein (C/EBP), beta; Important transcription factor regulating the expression of genes involved in immune and inflammatory responses (PubMed-1741402, PubMed-9374525, PubMed-12048245, PubMed-18647749). Plays also a significant role in adipogenesis, as well as in the gluconeogenic pathway, liver regeneration, and hematopoiesis. The consensus recognition site is 5’- T[TG]NNG…
IL7R	Interleukin 7 receptor; Receptor for interleukin-7. Also acts as a receptor for thymic stromal lymphopoietin (TSLP) (459 aa)
CLOCK	Clock homolog (mouse); Transcriptional activator which forms a core component of the circadian clock. The circadian clock, an internal time- keeping system, regulates various physiological processes through the generation of approximately 24 hour circadian rhythms in gene expression, which are translated into rhythms in metabolism and behavior. It is derived from the Latin roots ’circa’ (about) a…
SOX2	SRY (sex determining region Y)-box 2; Transcription factor that forms a trimeric complex with OCT4 on DNA and controls the expression of a number of genes involved in embryonic development such as YES1, FGF4, UTF1 and ZFP206 (By similarity). Critical for early embryogenesis and for embryonic stem cell pluripotency. May function as a switch in neuronal development. Downstream SRRT target that medi…
HIF1A	Hypoxia inducible factor 1, alpha subunit (basic helix-loop-helix transcription factor); Functions as a master transcriptional regulator of the adaptive response to hypoxia. Under hypoxic conditions, activates the transcription of over 40 genes, including erythropoietin, glucose transporters, glycolytic enzymes, vascular endothelial growth factor, HILPDA, and other genes whose protein products in…
STAT5A	Signal transducer and activator of transcription 5A; Carries out a dual function- signal transduction and activation of transcription. Mediates cellular responses to the cytokine KITLG/SCF and other growth factors. Mediates cellular responses to ERBB4. May mediate cellular responses to activated FGFR1, FGFR2, FGFR3 and FGFR4. Binds to the GAS element and activates PRL-induced transcription. Regul…
LMNA	Lamin A/C; Lamins are components of the nuclear lamina, a fibrous layer on the nucleoplasmic side of the inner nuclear membrane, which is thought to provide a framework for the nuclear envelope and may also interact with chromatin. Lamin A and C are present in equal amounts in the lamina of mammals. Plays an important role in nuclear assembly, chromatin organization, nuclear membrane and telomere…
PLAU	Plasminogen activator, urokinase; Specifically cleaves the zymogen plasminogen to form the active enzyme plasmin (431 aa)
TXN	Thioredoxin; Participates in various redox reactions through the reversible oxidation of its active center dithiol to a disulfide and catalyzes dithiol-disulfide exchange reactions. Plays a role in the reversible S-nitrosylation of cysteine residues in target proteins, and thereby contributes to the response to intracellular nitric oxide. Nitrosylates the active site Cys of CASP3 in response to n…
MYC	V-myc myelocytomatosis viral oncogene homolog (avian); Transcription factor that binds DNA in a non-specific manner, yet also specifically recognizes the core sequence 5’- CAC[GA]TG-3’. Activates the transcription of growth-related genes (454 aa)
BRCA2	Breast cancer 2, early onset; Involved in double-strand break repair and/or homologous recombination. Binds RAD51 and potentiates recombinational DNA repair by promoting assembly of RAD51 onto single-stranded DNA (ssDNA). Acts by targeting RAD51 to ssDNA over double-stranded DNA, enabling RAD51 to displace replication protein-A (RPA) from ssDNA and stabilizing RAD51-ssDNA filaments by blocking AT…
IGFBP3	Insulin-like growth factor binding protein 3; IGF-binding proteins prolong the half-life of the IGFs and have been shown to either inhibit or stimulate the growth promoting effects of the IGFs on cell culture. They alter the interaction of IGFs with their cell surface receptors. Also exhibits IGF-independent antiproliferative and apoptotic effects mediated by its receptor TMEM219/IGFBP-3R (297 aa)
NFE2L2	Nuclear factor (erythroid-derived 2)-like 2; Transcription activator that binds to antioxidant response (ARE) elements in the promoter regions of target genes. Important for the coordinated up-regulation of genes in response to oxidative stress. May be involved in the transcriptional activation of genes of the beta-globin cluster by mediating enhancer activity of hypersensitive site 2 of the beta…
SHC1	SHC (Src homology 2 domain containing) transforming protein 1; Signaling adapter that couples activated growth factor receptors to signaling pathways. Participates in a signaling cascade initiated by activated KIT and KITLG/SCF. Isoform p46Shc and isoform p52Shc, once phosphorylated, couple activated receptor tyrosine kinases to Ras via the recruitment of the GRB2/SOS complex and are implicated i…

## Sheet: SOX2 related KEGG
#pathway ID	pathway description	observed gene count	false discovery rate	matching proteins in your network (IDs)	matching proteins in your network (labels)
5206	MicroRNAs in cancer	6	7.59e-07	ENSP00000226574,ENSP00000264657,ENSP00000278616,ENSP00000361850,ENSP00000367207,ENSP00000401303	ATM,MYC,NFKB1,PLAU,SHC1,STAT3
5202	Transcriptional misregulation in cancer	6	8.65e-07	ENSP00000226574,ENSP00000278616,ENSP00000305422,ENSP00000361850,ENSP00000367207,ENSP00000370473	ATM,CEBPB,IGFBP3,MYC,NFKB1,PLAU
5221	Acute myeloid leukemia	4	1.68e-05	ENSP00000226574,ENSP00000264657,ENSP00000341208,ENSP00000367207	MYC,NFKB1,STAT3,STAT5A
4917	Prolactin signaling pathway	4	2.11e-05	ENSP00000226574,ENSP00000264657,ENSP00000341208,ENSP00000401303	NFKB1,SHC1,STAT3,STAT5A
5200	Pathways in cancer	6	2.11e-05	ENSP00000226574,ENSP00000264657,ENSP00000338018,ENSP00000341208,ENSP00000367207,ENSP00000369497	BRCA2,HIF1A,MYC,NFKB1,STAT3,STAT5A
5220	Chronic myeloid leukemia	4	2.11e-05	ENSP00000226574,ENSP00000341208,ENSP00000367207,ENSP00000401303	MYC,NFKB1,SHC1,STAT5A
5166	HTLV-I infection	5	0.000109	ENSP00000226574,ENSP00000239938,ENSP00000278616,ENSP00000341208,ENSP00000367207	ATM,EGR1,MYC,NFKB1,STAT5A
5161	Hepatitis B	4	0.000262	ENSP00000226574,ENSP00000264657,ENSP00000341208,ENSP00000367207	MYC,NFKB1,STAT3,STAT5A
4630	Jak-STAT signaling pathway	4	0.00035	ENSP00000264657,ENSP00000306157,ENSP00000341208,ENSP00000367207	IL7R,MYC,STAT3,STAT5A
5212	Pancreatic cancer	3	0.000678	ENSP00000226574,ENSP00000264657,ENSP00000369497	BRCA2,NFKB1,STAT3
5205	Proteoglycans in cancer	4	0.00112	ENSP00000264657,ENSP00000338018,ENSP00000361850,ENSP00000367207	HIF1A,MYC,PLAU,STAT3
4012	ErbB signaling pathway	3	0.00142	ENSP00000341208,ENSP00000367207,ENSP00000401303	MYC,SHC1,STAT5A
4064	NF-kappa B signaling pathway	3	0.00157	ENSP00000226574,ENSP00000278616,ENSP00000361850	ATM,NFKB1,PLAU
4066	HIF-1 signaling pathway	3	0.00232	ENSP00000226574,ENSP00000264657,ENSP00000338018	HIF1A,NFKB1,STAT3
4068	FoxO signaling pathway	3	0.00341	ENSP00000264657,ENSP00000278616,ENSP00000306157	ATM,IL7R,STAT3
5162	Measles	3	0.00395	ENSP00000226574,ENSP00000264657,ENSP00000341208	NFKB1,STAT3,STAT5A
4062	Chemokine signaling pathway	3	0.00948	ENSP00000226574,ENSP00000264657,ENSP00000401303	NFKB1,SHC1,STAT3
5203	Viral carcinogenesis	3	0.00948	ENSP00000226574,ENSP00000264657,ENSP00000341208	NFKB1,STAT3,STAT5A
5169	Epstein-Barr virus infection	3	0.0102	ENSP00000226574,ENSP00000264657,ENSP00000367207	MYC,NFKB1,STAT3
3460	Fanconi anemia pathway	2	0.0146	ENSP00000013807,ENSP00000369497	BRCA2,ERCC1
5321	Inflammatory bowel disease (IBD)	2	0.0204	ENSP00000226574,ENSP00000264657	NFKB1,STAT3
4115	p53 signaling pathway	2	0.0218	ENSP00000278616,ENSP00000370473	ATM,IGFBP3
4920	Adipocytokine signaling pathway	2	0.0218	ENSP00000226574,ENSP00000264657	NFKB1,STAT3
4210	Apoptosis	2	0.0313	ENSP00000226574,ENSP00000278616	ATM,NFKB1
5222	Small cell lung cancer	2	0.0313	ENSP00000226574,ENSP00000367207	MYC,NFKB1
4151	PI3K-Akt signaling pathway	3	0.0386	ENSP00000226574,ENSP00000306157,ENSP00000367207	IL7R,MYC,NFKB1
4668	TNF signaling pathway	2	0.0456	ENSP00000226574,ENSP00000305422	CEBPB,NFKB1
4722	Neurotrophin signaling pathway	2	0.0481	ENSP00000226574,ENSP00000401303	NFKB1,SHC1
4919	Thyroid hormone signaling pathway	2	0.0481	ENSP00000338018,ENSP00000367207	HIF1A,MYC
5145	Toxoplasmosis	2	0.0481	ENSP00000226574,ENSP00000264657	NFKB1,STAT3

## Sheet: CD44
CD44	CD44 molecule (Indian blood group); Receptor for hyaluronic acid (HA). Mediates cell-cell and cell-matrix interactions through its affinity for HA, and possibly also through its affinity for other ligands such as osteopontin, collagens, and matrix metalloproteinases (MMPs). Adhesion with HA plays an important role in cell migration, tumor growth and progression. In cancer cells, may play an impor…
STUB1	STIP1 homology and U-box containing protein 1, E3 ubiquitin protein ligase; E3 ubiquitin-protein ligase which targets misfolded chaperone substrates towards proteasomal degradation. Collaborates with ATXN3 in the degradation of misfolded chaperone substrates- ATXN3 restricting the length of ubiquitin chain attached to STUB1/CHIP substrates and preventing further chain extension. Ubiquitinates NOS…
HBP1	HMG-box transcription factor 1; Transcriptional repressor that binds to the promoter region of target genes. Plays a role in the regulation of the cell cycle and of the Wnt pathway. Binds preferentially to the sequence 5’-TTCATTCATTCA-3’. Binding to the H1F0 promoter is enhanced by interaction with RB1. Disrupts the interaction between DNA and TCF4 (514 aa)
HOXB7	Homeobox B7; Sequence-specific transcription factor which is part of a developmental regulatory system that provides cells with specific positional identities on the anterior-posterior axis (217 aa)
CREBBP	CREB binding protein; Acetylates histones, giving a specific tag for transcriptional activation. Also acetylates non-histone proteins, like NCOA3 and FOXO1. Binds specifically to phosphorylated CREB and enhances its transcriptional activity toward cAMP-responsive genes. Acts as a coactivator of ALX1. Acts as a circadian transcriptional coactivator which enhances the activity of the circadian tran…
AKT1	V-akt murine thymoma viral oncogene homolog 1; AKT1 is one of 3 closely related serine/threonine- protein kinases (AKT1, AKT2 and AKT3) called the AKT kinase, and which regulate many processes including metabolism, proliferation, cell survival, growth and angiogenesis. This is mediated through serine and/or threonine phosphorylation of a range of downstream substrates. Over 100 substrate candidat…
SST	Somatostatin; Somatostatin inhibits the release of somatotropin (116 aa)
PROP1	PROP paired-like homeobox 1; Possibly involved in the ontogenesis of pituitary gonadotropes, as well as somatotropes, lactotropes and caudomedial thyrotropes (226 aa)
SP1	Sp1 transcription factor; Transcription factor that can activate or repress transcription in response to physiological and pathological stimuli. Binds with high affinity to GC-rich motifs and regulates the expression of a large number of genes involved in a variety of processes such as cell growth, apoptosis, differentiation and immune responses. Highly regulated by post-translational modificatio…
SIRT7	Sirtuin 7; NAD-dependent protein deacetylase that specifically mediates deacetylation of histone H3 at ’Lys-18’ (H3K18Ac). In contrast to other histone deacetylases, displays selectivity for a single histone mark, H3K18Ac, directly linked to control of gene expression. H3K18Ac is mainly present around the transcription start site of genes and has been linked to activation of nuclear hormone recep…
DGAT1	Diacylglycerol O-acyltransferase 1; Catalyzes the terminal and only committed step in triacylglycerol synthesis by using diacylglycerol and fatty acyl CoA as substrates. In contrast to DGAT2 it is not essential for survival. May be involved in VLDL (very low density lipoprotein) assembly. In liver, plays a role in esterifying exogenous fatty acids to glycerol. Functions as the major acyl-CoA reti…
RET	Ret proto-oncogene; Receptor tyrosine-protein kinase involved in numerous cellular mechanisms including cell proliferation, neuronal navigation, cell migration, and cell differentiation upon binding with glial cell derived neurotrophic factor family ligands. Phosphorylates PTK2/FAK1. Regulates both cell death/survival balance and positional information. Required for the molecular mechanisms orche…
MAX	MYC associated factor X; Transcription regulator. Forms a sequence-specific DNA- binding protein complex with MYC or MAD which recognizes the core sequence 5’-CAC[GA]TG-3’. The MYC-MAX complex is a transcriptional activator, whereas the MAD-MAX complex is a repressor. May repress transcription via the recruitment of a chromatin remodeling complex containing H3 ’Lys-9’ histone methyltransferase ac…
PTEN	Phosphatase and tensin homolog; Tumor suppressor. Acts as a dual-specificity protein phosphatase, dephosphorylating tyrosine-, serine- and threonine- phosphorylated proteins. Also acts as a lipid phosphatase, removing the phosphate in the D3 position of the inositol ring from phosphatidylinositol 3,4,5-trisphosphate, phosphatidylinositol 3,4-diphosphate, phosphatidylinositol 3- phosphate and inos…
FOXO4	Forkhead box O4; Transcription factor involved in the regulation of the insulin signaling pathway. Binds to insulin-response elements (IREs) and can activate transcription of IGFBP1. Down-regulates expression of HIF1A and suppresses hypoxia-induced transcriptional activation of HIF1A-modulated genes. Also involved in negative regulation of the cell cycle. Involved in increased proteasome activity…
TP73	Tumor protein p73; Participates in the apoptotic response to DNA damage. Isoforms containing the transactivation domain are pro-apoptotic, isoforms lacking the domain are anti-apoptotic and block the function of p53 and transactivating p73 isoforms. May be a tumor suppressor protein (636 aa)
IGF2	Insulin-like growth factor 2 (somatomedin A); The insulin-like growth factors possess growth-promoting activity. In vitro, they are potent mitogens for cultured cells. IGF-II is influenced by placental lactogen and may play a role in fetal development (236 aa)
MDM2	Mdm2, p53 E3 ubiquitin protein ligase homolog (mouse); E3 ubiquitin-protein ligase that mediates ubiquitination of p53/TP53, leading to its degradation by the proteasome. Inhibits p53/TP53- and p73/TP73-mediated cell cycle arrest and apoptosis by binding its transcriptional activation domain. Also acts as a ubiquitin ligase E3 toward itself and ARRB1. Permits the nuclear export of p53/TP53. Promo…
ADCY5	Adenylate cyclase 5; Catalyzes the formation of the signaling molecule cAMP in response to G-protein signaling (PubMed-15385642, PubMed-26206488, PubMed-24700542). Mediates signaling downstream of ADRB1 (PubMed-24700542). Regulates the increase of free cytosolic Ca(2+) in response to increased blood glucose levels and contributes to the regulation of Ca(2+)-dependent insulin secretion (PubMed-247…
CEBPA	CCAAT/enhancer binding protein (C/EBP), alpha; Transcription factor that coordinates proliferation arrest and the differentiation of myeloid progenitors, adipocytes, hepatocytes, and cells of the lung and the placenta. Binds directly to the consensus DNA sequence 5’-T[TG]NNGNAA[TG]-3’ acting as an activator on distinct target genes (PubMed-11242107). During early embryogenesis, plays essential an…
IKBKB	Inhibitor of kappa light polypeptide gene enhancer in B-cells, kinase beta; Serine kinase that plays an essential role in the NF- kappa-B signaling pathway which is activated by multiple stimuli such as inflammatory cytokines, bacterial or viral products, DNA damages or other cellular stresses. Acts as part of the canonical IKK complex in the conventional pathway of NF-kappa-B activation and phos…

[truncated: 1 more sheets: CD44 related KEGG]
